# Supplementary material for: The Adaptor Protein UvSte50 Governs Fungal Pathogenicity of Ustilaginoidea virens via the MAPK Signaling Pathway
Source: J Fungi (Basel). 2022 Sep 11;8(9):954. doi: 10.3390/jof8090954 (PMC9503583; doi:10.3390/jof8090954)
Supplement: Supplementary file 1 [file jof-08-00954-s001.zip]

Archive with 7 entries (7 files):
- Figure S1.tif
- Figure S2.tif
- Figure S3.tif
- Figure S4.tif
- Figure S5.tif
- Figure S6.tif
- Table S1-S3.xlsx
