# Supplementary material for: The Adaptor Protein UvSte50 Governs Fungal Pathogenicity of Ustilaginoidea virens via the MAPK Signaling Pathway
Source: J Fungi (Basel). 2022 Sep 11;8(9):954. doi: 10.3390/jof8090954 (PMC9503583; doi:10.3390/jof8090954)
Supplement: Supplementary file 1 [file jof-08-00954-s001.zip › Table S1-S3.xlsx]

## Sheet: Table S1
Table S1. Primers used in this study
Primer	Sequence(5'→3')	Application
UvSTE50-gF	ACCTTTTGACAGTTCCGAGTCGAT	UvSTE50-gRNA spacer
UvSTE50-gR	AAACATCGACTCGGAACTGTCAAA	UvSTE50-gRNA spacer
UvSTE50-1F	ACGCCTGCCGTTCGACGATTTGGAACTGCTGGTACTGCTG	amplify upstream fragment of UvSTE50 gene, ACGCCTGCCGTTCGACGATT homologous to T-Vector pMD19（simple）
UvSTE50-2R	CCTTCAATATCATCTTCTGTTTCGGGGCAAGCTCGCCCGG	amplify upstream fragment of UvSTE50 gene, CCTTCAATATCATCTTCTGT homologous to HYG gene
UvSTE50-3F	GAGGGCAAAGGAATAGAGTAGGGCAGACTTTTCCTGCCGCT	amplify the downstream fragments of UvSTE50 gene, GAGGGCAAAGGAATAGAGTA homologous to HYG gene
UvSTE50-4R	GCGCGGATCTTCCAGAGATTGGAAACGATTCGGGTAATGAT	amplify the downstream fragments of UvSTE50 gene, GCGCGGATCTTCCAGAGATT homologous to T-Vector pMD19（simple）
UvSTE50-5F	ATTGTCGGCGAAGCTCTGGT	amplify a fragment of UvSTE50 gene
UvSTE50-6R	GGTTGGTGCTGGGAGGGATA	amplify a fragment of UvSTE50 gene
UvSTE50-7F	GGCGTAATAATGCCGAGTGT	Overlapping PCR to detect the UvSTE50 was replaced by HYG cassette
UvSTE50-8R	ATGTCCTCGTTCCTGTCTGC	Overlapping PCR to detect the targeted was replaced by HYG cassette
UvSTE50-9F	ACTGGAGCGAGGCGATGTTC	Overlapping PCR to detect the targeted was replaced by HYG cassette
UvSTE50-10R	CAACGGAAACTGTTGACGAA	Overlapping PCR to detect the UvSTE50 was replaced by HYG cassette
UvSTE50-11F	ATTGTCGGCGAAGCTCTGGT	amplify a fragment of UvSTE50 gene
UvSTE50-12R	GGTTGGTGCTGGGAGGGATA	amplify a fragment of UvSTE50 gene
HYG-F	ACAGAAGATGATATTGAAGGAGC	amplify HYG gene
HYG-R	TACTCTATTCCTTTGCCCTCG	amplify HYG gene
TUBULIN-F	TCCTTTCCCTCGTCTTCACT	amplify a fragment of TUBULIN gene
TUBULIN-R	CATCCATTCCCTCACCAGTA	amplify a fragment of TUBULIN gene
UvSTE50-comF	ACGAGTTCTTCTGACCCGGGGATCCTGGCGAACAGGCAGAAACAT	amplify UvSTE50 gene with its promoter, ACGAGTTCTTCTGACCCGGGGATCC homologous to pKO1-NEO
UvSTE50-comR	CTTGCATGCCTGCAGGTCGACGGTGAAACAGCCCAAAGACG	amplify UvSTE50 gene with its promoter, CTTGCATGCCTGCAGGTCGAC homologous to pKO1-NEO
UvSTE50-GFPF	CAACCACAGCAATGGCTGGATCCATGATGAGCTTCGCCGGGGC	amplify the ORF of UvSTE50 gene
UvSTE50-GFPR	TCGCCCTTGCTCACCATCCCGGGTATGATGCCCCCCGGGGGGTC	amplify the ORF of UvSTE50 gene
UvSTE50-qF	TTGCTAGTGTTGGTCATCGG	measure the gene expression level by qPCR
UvSTE50-qR	CTTGATATCCTTGAGGGTAGCG	measure the gene expression level by qPCR
TUBULIN-qF	CAATGGCACTTCTGAGCTTC	measure the gene expression level by qPCR
TUBULIN-qR	CGGAACAGTTGACCAAAAGG	measure the gene expression level by qPCR
UV8b_03319-qF	CCATGACGGTCTATTGTGTAGC	measure the gene expression level by qPCR
UV8b_03319-qR	TGAAGATAACGCCGAGAATCG	measure the gene expression level by qPCR
UV8b_06031-qF	GTCTCGATGTGCTACACCATG	measure the gene expression level by qPCR
UV8b_06031-qR	GATCCACGGCAATGAAAGC	measure the gene expression level by qPCR
UV8b_07045-qF	GCAACCAGCTCAACGAAATC	measure the gene expression level by qPCR
UV8b_07045-qR	ATGAAGAGACAGGTTGGATGG	measure the gene expression level by qPCR
UV8b_04815-qF	GTACCTCGTGTCTATGCTTGG	measure the gene expression level by qPCR
UV8b_04815-qR	TGATTGAGGTTTCGGGTAGTG	measure the gene expression level by qPCR
UV8b_06043-qF	CTGGCTCGTCCTAAAGTTCTAC	measure the gene expression level by qPCR
UV8b_06043-qR	AGGAGCGGTGTTATTGTAGATG	measure the gene expression level by qPCR
UV8b_01802-qF	TCCAAATCCCGTATGGCATC	measure the gene expression level by qPCR
UV8b_01802-qR	CGTACAGAATGGACCAGACAG	measure the gene expression level by qPCR
UV8b_00585-qF	GGCAATGGTCATCTTTGTCTTC	measure the gene expression level by qPCR
UV8b_00585-qR	GAATCTTGTTCTGCCCAGTTG	measure the gene expression level by qPCR
UV8b_06962-qF	TCCTTTGGCTATGTCTTGGC	measure the gene expression level by qPCR
UV8b_06962-qR	AGAACTGTTGCGATTCGGG	measure the gene expression level by qPCR
UV8b_01258-qF	TTGCCAGCGTGACATATCTC	measure the gene expression level by qPCR
UV8b_01258-qR	TGAGCAGACCGATGAACATG	measure the gene expression level by qPCR
UV8b_03574-qF	AGGGAAATGTCAGTCTCAACG	measure the gene expression level by qPCR
UV8b_03574-qR	CTTGCTAGGTGACTTGTGAAAC	measure the gene expression level by qPCR
UvPMK1-qF	TCGATCCTTGACATTCAGAAGC	measure the gene expression level by qPCR
UvPMK1-qR	GTCTGGTAGATGAAGTACTGGC	measure the gene expression level by qPCR
UvSLT2-qF	GCCATCAAGAAAGTCACCAATG	measure the gene expression level by qPCR
UvSLT2-qR	CGTTAAAGGCGTCTGGTCTAG	measure the gene expression level by qPCR
UvHOG1-qF	GATACTCCGACCTTCAACCTG	measure the gene expression level by qPCR
UvHOG1-qR	TCTGATTCGTAAGCTGATCGC	measure the gene expression level by qPCR
UvSTE11-qF	GGTATTCACGGCAGATGGAC	measure the gene expression level by qPCR
UvSTE11-qR	GTAGTGGGAAGGTCTGAGGA	measure the gene expression level by qPCR
UvBCK1-qF	TCGTCTGAATCACCCAACAC	measure the gene expression level by qPCR
UvBCK1-qR	TTTGTAGGACCATTGCCGAG	measure the gene expression level by qPCR
UvSSK2-qF	GAGGACGAGCAGGTGATAAC	measure the gene expression level by qPCR
UvSSK2-qR	GATGCCGTTGTGATTCAGC	measure the gene expression level by qPCR
UvSTE7-qF	TGGAGGTACAGTTAGCAAAGTC	measure the gene expression level by qPCR
UvSTE7-qR	AATGTAGTCGGAGTGGCATC	measure the gene expression level by qPCR
UvMKK2-qF	TCCTGCTTTCAACTGTCCTG	measure the gene expression level by qPCR
UvMKK2-qR	TTGCTGAAACCGCCTACTC	measure the gene expression level by qPCR
UvPBS2-qF	CCTTATCCGCCTGAAGTATCG	measure the gene expression level by qPCR
UvPBS2-qR	CTCTCATCTTGGGCACCTTG	measure the gene expression level by qPCR
UvSte50-SAM-ADF	GGAGGCCAGTGAATTCATGATGAGCTTCGCCGGGGC	amplify the ORF of Ste50-SAM using cDNA
UvSte50-SAM-ADR	CGAGCTCGATGGATCCTCATGCCTTCTTCACATCATAGA	amplify the ORF of Ste50-SAM using cDNA
UvSte50-RD-ADF	GGAGGCCAGTGAATTCATGCAAGATGTTCCCGTCGAGAG	amplify the ORF of Ste50-RD using cDNA
UvSte50-RD-ADR	CGAGCTCGATGGATCCTCACGGGGTTTCGCGGCGTCGAG	amplify the ORF of Ste50-RD using cDNA
UvSte50132-378-ADF	GGAGGCCAGTGAATTCATGGCGCCCGACACGCCCACGCC	amplify the ORF of Ste50132-378 using cDNA
UvSte50132-378-ADR	CGAGCTCGATGGATCCTCATATGATGCCCCCCGGGG	amplify the ORF of Ste50132-378 using cDNA
UvSte50-ADF	GGAGGCCAGTGAATTCATGATGAGCTTCGCCGGGGC	amplify the ORF of UvSte50 using cDNA
UvSte50-ADR	CGAGCTCGATGGATCCTCATATGATGCCCCCCGGGG	amplify the ORF of UvSte50 using cDNA
UvSte11-ADF	GGAGGCCAGTGAATTCATGGCTATGCTTTCCTCGAA	amplify the ORF of UvSte11 using cDNA
UvSte11-ADR	CGAGCTCGATGGATCCCTACGTCATGTGAGACAAAA	amplify the ORF of UvSte11 using cDNA
UvSte11-BDF	CATGGAGGCCGAATTCATGGCTATGCTTTCCTCGAA	amplify the ORF of UvSte11 using cDNA
UvSte11-BDR	GCAGGTCGACGGATCCCTACGTCATGTGAGACAAAA	amplify the ORF of UvSte11 using cDNA
UvSte7-ADF	GGAGGCCAGTGAATTCATGGCTGATCCATTCGCGCC	amplify the ORF of UvSte7 using cDNA
UvSte7-ADR	CGAGCTCGATGGATCCCTATAACCCATAACTGGGGC	amplify the ORF of UvSte7 using cDNA
UvSte7-BDF	CATGGAGGCCGAATTCATGGCTGATCCATTCGCGCC	amplify the ORF of UvSte7 using cDNA
UvSte7-BDR	GCAGGTCGACGGATCCCTATAACCCATAACTGGGGC	amplify the ORF of UvSte7 using cDNA
UvPmk1-BDF	CATGGAGGCCGAATTCATGTCTCGCTCAAACCCCCC	amplify the ORF of UvPmk1 using cDNA
UvPmk1-BDR	GCAGGTCGACGGATCCTCATCTCATGATTTCCTCGT	amplify the ORF of UvPmk1 using cDNA
UvCap1-BDF	CATGGAGGCCGAATTCATGGCTGCCGCCAACAACATG	amplify the ORF of UvCap1 using cDNA
UvCap1-BDR	GCAGGTCGACGGATCCTCAACCCGCGTGGGCAACAAT	amplify the ORF of UvCap1 using cDNA
UvAc1-BDF	CATGGAGGCCGAATTCATGCGACTCGATCCAGAGAC	amplify the ORF of UvAc1 using cDNA
UvAc1-BDR	GCAGGTCGACGGATCCTTAATCTGCGCCGGCAGTGT	amplify the ORF of UvAc1 using cDNA
UvRas2-BDF	CATGGAGGCCGAATTCATGGCGGGCCGTATGGTGC	amplify the ORF of UvRas2 using cDNA
UvRas2-BDR	GCAGGTCGACGGATCCCTAAACCTTGCCACAGCCTTC	amplify the ORF of UvRas2 using cDNA
UvPex6-BDF	CATGGAGGCCGAATTCATGGCAGTTGCAAACGGCGG	amplify the ORF of UvPex6 using cDNA
UvPex6-BDR	GCAGGTCGACGGATCCCTAGTACAGCCCTTCGTCGT	amplify the ORF of UvPex6 using cDNA
UvGyp2-BDF	CATGGAGGCCGAATTCATGTTCTCCAACTTGTCCAA	amplify the ORF of UvGyp2 using cDNA
UvGyp2-BDR	GCAGGTCGACGGATCCTTAGCCTTCAAACTCGACAA	amplify the ORF of UvGyp2 using cDNA
UvBcy1-BDF	CATGGAGGCCGAATTCATGTCGGTTCCCTTCTCGAG	amplify the ORF of UvBcy1 using cDNA
UvBcy1-BDR	GCAGGTCGACGGATCCCTAGCCCCGGTGCAACGGGT	amplify the ORF of UvBcy1 using cDNA
UvSlt2-BDF	CATGGAGGCCGAATTCATGGCCACCCTGTCGCATCG	amplify the ORF of UvSlt2 using cDNA
UvSlt2-BDR	GCAGGTCGACGGATCCTCATGGACGTTGCGGCAACG	amplify the ORF of UvSlt2 using cDNA

## Sheet: Table S2
Table S2. Differentially expressed genes (DEGs) between Jt209 and ΔUvste50.
gene_id	ΔUvste50_1	ΔUvste50_2	ΔUvste50_3	Jt209_1	Jt209_2	Jt209_3	ΔUvste50	Jt209	log2FoldChange	pvalue	padj	gene_name	gene_chr	gene_start	gene_end	gene_strand	gene_length	gene_biotype	gene_description	tf_family
gene-UV8b_01065	0	0	0	125.728	60.7435	37.9542	0	74.8085	-8.62392	1.53662e-11	4.84062e-10	UV8b_01065	CP072753.1	4843630	4843986	-	357	protein_coding	hypothetical protein && - && -	-
gene-UV8b_01776	0	0	0	72.2688	45.3166	48.3916	0	55.3257	-8.18891	5.9556e-11	1.6554e-09	UV8b_01776	CP072754.1	50647	52328	-	1614	protein_coding	hypothetical protein && - && PF00144:Beta-lactamase	Beta-lactamase
novel.829	0	0.95724	2.91343	174.237	58.8152	519.023	1.29022	250.692	-7.56014	1.07153e-08	2.09135e-07	-	CP072759.1	2112170	2112817	+	569	-	-	-
gene-UV8b_01459	449.376	455.646	710.877	115246	78655.2	39056.7	538.633	77652.6	-7.17141	7.60237e-53	3.7919e-50	UV8b_01459	CP072753.1	6420597	6420955	-	267	protein_coding	hypothetical protein && - && -	-
gene-UV8b_01458	39.9968	41.1613	34.9611	6189.38	5796.67	2933.86	38.7064	4973.3	-7.00648	1.96731e-139	4.41562e-136	UV8b_01458	CP072753.1	6420075	6420275	+	201	protein_coding	hypothetical protein && - && -	-
gene-UV8b_00993	4.7055	9.5724	10.6826	798.917	366.39	241.009	8.32016	468.772	-5.80251	1.73443e-18	1.25578e-16	UV8b_00993	CP072753.1	4445158	4446600	-	1089	protein_coding	hypothetical protein && - && -	-
novel.17	0	0	0	6.92988	11.5702	0	0	6.16669	-5.02337	0.010606	0.0372424	-	CP072753.1	1696192	1698449	+	2098	-	-	-
gene-UV8b_06036	178.809	171.346	200.055	6265.61	6319.26	5296.5	183.404	5960.45	-5.02171	2.19705e-263	1.97252e-259	UV8b_06036	CP072757.1	29298	34234	+	4791	protein_coding	hypothetical protein && D4B0V1.1 RecName: Full=Probable glucan endo-1,3-beta-glucosidase ARB_02077; AltName: Full=(1->3)-beta-glucan endohydrolase ARB_02077; Short=(1->3)-beta-glucanase ARB_02077; Flags: Precursor && PF12708:Pectate lyase superfamily protein|PF01822:WSC domain	-
gene-UV8b_04870	54.1133	36.3751	71.8646	1608.72	1580.3	1243	54.1177	1477.34	-4.77164	8.82666e-100	1.13208e-96	UV8b_04870	CP072756.1	1242238	1243364	+	993	protein_coding	hypothetical protein && Q4HVS2.2 RecName: Full=Glucose N-acetyltransferase 1; AltName: Full=N-acetylglucosaminyltransferase && -	-
gene-UV8b_06988	275.272	51.691	397.197	8384.17	5279.87	3490.83	241.387	5718.29	-4.56632	2.88509e-08	5.20127e-07	UV8b_06988	CP072757.1	4697477	4697838	+	294	protein_coding	hypothetical protein && - && -	-
novel.117	5.88188	8.61516	0.971143	161.367	93.5258	80.6526	5.15606	111.849	-4.44387	1.14299e-16	6.70703e-15	-	CP072753.1	2575759	2577446	-	1688	-	-	-
gene-UV8b_06035	156.458	222.08	252.497	4042.1	4039.93	4109.49	210.345	4063.84	-4.26681	2.16545e-140	6.48046e-137	UV8b_06035	CP072757.1	23760	28062	-	4233	protein_coding	hypothetical protein && Q11174.1 RecName: Full=Probable endochitinase && PF00187:Chitin recognition protein|PF00704:Glycosyl hydrolases family 18	-
gene-UV8b_07036	1.17638	2.87172	0.971143	30.6895	12.5344	54.0847	1.67308	32.4362	-4.25545	2.12105e-06	2.54923e-05	UV8b_07036	CP072757.1	4834912	4835731	-	714	protein_coding	hypothetical protein && - && -	-
gene-UV8b_07700	435.259	485.321	985.71	6012.17	7935.23	20092.9	635.43	11346.8	-4.15827	1.47093e-09	3.3775e-08	UV8b_07700	CP072759.1	289954	290355	+	402	protein_coding	hypothetical protein && - && -	-
novel.796	0	0	1.94229	6.92988	9.64183	18.0282	0.647429	11.5333	-4.09477	0.00224732	0.0107265	-	CP072759.1	267108	267856	+	673	-	-	-
novel.247	7.05826	0	1.94229	51.4791	51.1017	33.2099	3.00018	45.2636	-4.00732	1.28547e-08	2.47129e-07	-	CP072754.1	5379924	5381655	+	1576	-	-	-
gene-UV8b_01066	4.7055	0.95724	8.74029	111.868	56.8868	49.3404	4.80101	72.6984	-3.92199	7.38021e-11	2.02011e-09	UV8b_01066	CP072753.1	4844908	4845935	+	717	protein_coding	hypothetical protein && - && PF11807:Domain of unknown function (DUF3328)	-
gene-UV8b_05721	41.1732	14.3586	63.1243	615.77	502.339	506.688	39.552	541.599	-3.77757	9.27462e-29	1.30106e-26	UV8b_05721	CP072756.1	4650440	4650703	+	201	protein_coding	hypothetical protein && - && -	-
novel.96	10.5874	4.7862	11.6537	112.858	104.132	129.993	9.0091	115.661	-3.69572	2.73658e-20	2.23354e-18	-	CP072753.1	1112618	1112941	-	324	-	-	-
gene-UV8b_08287	270.566	231.652	301.054	3536.22	3205.91	3334.27	267.758	3358.8	-3.64938	1.23998e-146	5.56626e-143	UV8b_08287	CP072759.1	2285020	2285719	+	327	protein_coding	hypothetical protein && - && -	-
gene-UV8b_06040	117.638	114.869	114.595	2174	1568.73	602.522	115.7	1448.42	-3.64605	2.27581e-12	8.17288e-11	UV8b_06040	CP072757.1	48322	48643	-	252	protein_coding	hypothetical protein && - && -	-
novel.242	663.476	567.643	831.298	9307.83	7822.42	7672.43	687.473	8267.56	-3.58791	4.68708e-104	8.41612e-101	-	CP072754.1	5232602	5234657	+	2056	-	-	-
gene-UV8b_00493	30.5858	48.8192	33.0189	639.529	381.816	236.265	37.4746	419.204	-3.47811	2.30909e-23	2.38288e-21	UV8b_00493	CP072753.1	2581802	2582782	+	804	protein_coding	hypothetical protein && - && PF11951:Fungal specific transcription factor domain	-
gene-UV8b_00494	102.345	84.2371	100.028	1508.73	1015.28	616.755	95.5365	1046.92	-3.45511	2.36083e-34	4.92919e-32	UV8b_00494	CP072753.1	2582989	2584252	-	1077	protein_coding	hypothetical protein && B8NR70.1 RecName: Full=N-methyltransferase dtpB; AltName: Full=Ditryptophenaline biosynthesis protein B && PF10017:Histidine-specific methyltransferase, SAM-dependent	-
gene-UV8b_00492	19.9984	26.8027	28.1631	424.703	215.977	158.459	24.9881	266.38	-3.40722	1.39107e-19	1.09553e-17	UV8b_00492	CP072753.1	2581026	2581549	+	417	protein_coding	hypothetical protein && - && -	-
gene-UV8b_00491	55.2897	58.3916	106.826	979.094	807.021	548.438	73.5023	778.184	-3.39927	1.07773e-33	2.05869e-31	UV8b_00491	CP072753.1	2572478	2573343	-	663	protein_coding	hypothetical protein && - && -	-
gene-UV8b_04921	856.402	648.051	928.413	8514.85	8600.51	7536.75	810.955	8217.37	-3.34144	1.04447e-100	1.56287e-97	UV8b_04921	CP072756.1	1404613	1406156	+	1338	protein_coding	hypothetical protein && Q69TH8.1 RecName: Full=Putative 12-oxophytodienoate reductase 4; AltName: Full=OPDA-reductase 4; Short=OsOPR4 && PF00724:NADH:flavin oxidoreductase / NADH oxidase family	Oxidored_FMN
gene-UV8b_04869	37.644	45.9475	94.2009	646.459	594.901	501.944	59.2641	581.101	-3.28492	6.13574e-31	9.83691e-29	UV8b_04869	CP072756.1	1239802	1241475	-	1674	protein_coding	hypothetical protein && - && -	-
novel.13	2.35275	1.91448	0.971143	10.8898	16.3911	18.9771	1.74612	15.4193	-3.1648	0.00056217	0.00337603	-	CP072753.1	1147065	1151050	+	322	-	-	-
novel.280	471.727	357.05	575.888	4325.24	4188.41	3785.93	468.222	4099.86	-3.13051	3.02394e-70	2.7149e-67	-	CP072754.1	1507313	1512689	-	5377	-	-	-
novel.524	9.41101	1.91448	1.94229	36.6294	57.851	17.0794	4.42259	37.1866	-3.12564	1.78615e-05	0.00016549	-	CP072756.1	3832613	3833126	+	455	-	-	-
gene-UV8b_03322	112.932	176.132	160.239	870.196	855.23	2056.17	149.768	1260.53	-3.07106	1.25465e-22	1.22437e-20	UV8b_03322	CP072754.1	6346481	6354538	+	7926	protein_coding	hypothetical protein && G3XMC4.1 RecName: Full=Non-reducing polyketide synthase azaA; Short=NR-PKS azaA; AltName: Full=Azaphilone biosynthesis cluster protein azaA && PF00698:Acyl transferase domain|PF07993:Male sterility protein|PF02801:Beta-ketoacyl synthase, C-terminal domain|PF00109:Beta-ketoacyl synthase, N-terminal domain|PF00550:Phosphopantetheine attachment site|PF08242:Methyltransferase …	ketoacyl-synt
gene-UV8b_16027	16.4693	24.8882	38.8457	241.556	213.084	224.878	26.7344	226.506	-3.0656	3.3421e-26	3.94808e-24	UV8b_16027	CP072756.1	5712359	5714202	-	1467	protein_coding	hypothetical protein && B8NM64.1 RecName: Full=Cytochrome P450 monooxygenase ustC; AltName: Full=Ustiloxin B biosynthesis protein C; Flags: Precursor && PF00067:Cytochrome P450	p450
novel.109	110.579	147.415	134.018	1081.06	1061.57	1041.84	130.671	1061.49	-3.01653	5.07307e-81	5.69325e-78	-	CP072753.1	1921051	1926482	-	5381	-	-	-
gene-UV8b_05495	19.9984	20.102	22.3363	184.137	202.478	118.607	20.8122	168.407	-3.01441	2.67997e-20	2.20741e-18	UV8b_05495	CP072756.1	3872208	3872960	-	606	protein_coding	hypothetical protein && - && PF14273:Domain of unknown function (DUF4360)	-
gene-UV8b_02504	70.5826	59.3489	69.9223	504.892	523.551	520.921	66.6179	516.455	-2.9578	2.8584e-58	1.71085e-55	UV8b_02504	CP072754.1	2746465	2748245	+	1638	protein_coding	hypothetical protein && Q08477.2 RecName: Full=Docosahexaenoic acid omega-hydroxylase CYP4F3; AltName: Full=20-hydroxyeicosatetraenoic acid synthase; Short=20-HETE synthase; AltName: Full=CYPIVF3; AltName: Full=Cytochrome P450 4F3; AltName: Full=Cytochrome P450-LTB-omega; AltName: Full=Leukotriene-B(4) 20-monooxygenase 2; AltName: Full=Leukotriene-B(4) omega-hydroxylase 2 && PF00067:Cytochrome P4…	p450
gene-UV8b_07664	385.851	253.669	340.871	2799.67	2918.58	1806.62	326.797	2508.29	-2.94188	3.61659e-42	1.29879e-39	UV8b_07664	CP072758.1	2954030	2955975	-	1803	protein_coding	hypothetical protein && E9RBR0.1 RecName: Full=Laccase abr2; AltName: Full=Conidial pigment biosynthesis oxidase abr2; Flags: Precursor && PF07732:Multicopper oxidase|PF00394:Multicopper oxidase|PF07731:Multicopper oxidase	-
gene-UV8b_04994	8347.56	5593.15	16031.6	59276.3	73615.4	87173.1	9990.78	73354.9	-2.87622	1.77279e-09	4.0091e-08	UV8b_04994	CP072756.1	1872348	1872728	-	246	protein_coding	hypothetical protein && - && -	-
gene-UV8b_06052	72.9353	120.612	92.2586	1038.49	729.887	317.866	95.2687	695.415	-2.86481	1.79547e-16	1.02674e-14	UV8b_06052	CP072757.1	115194	116244	-	840	protein_coding	hypothetical protein && O49332.1 RecName: Full=Tropinone reductase homolog At2g30670 && PF00106:short chain dehydrogenase	adh_short
gene-UV8b_04075	89.4046	101.467	115.566	870.196	771.346	551.284	102.146	730.942	-2.83585	2.70141e-39	7.82364e-37	UV8b_04075	CP072755.1	4356962	4357951	+	807	protein_coding	hypothetical protein && - && -	-
gene-UV8b_02283	28.233	15.3158	25.2497	207.897	180.302	97.732	22.9329	161.977	-2.82894	1.80492e-14	8.31004e-13	UV8b_02283	CP072754.1	1987765	1989699	+	1935	protein_coding	hypothetical protein && - && PF12296:Hydrophobic surface binding protein A	-
gene-UV8b_08285	175.28	164.645	235.988	1193.92	1169.55	1721.22	191.971	1361.57	-2.82524	1.01347e-41	3.49959e-39	UV8b_08285	CP072759.1	2281115	2282908	-	1701	protein_coding	hypothetical protein && Q01738.1 RecName: Full=Cellobiose dehydrogenase; Short=CDH; AltName: Full=Cellobiose-quinone oxidoreductase; Flags: Precursor && PF05199:GMC oxidoreductase|PF00732:GMC oxidoreductase	-
gene-UV8b_04406	14.1165	6.70068	7.76914	83.1586	74.2421	41.7496	9.52878	66.3834	-2.82372	4.17132e-09	8.81179e-08	UV8b_04406	CP072755.1	5542733	5544589	+	1734	protein_coding	hypothetical protein && - && PF05224:NDT80 / PhoG like DNA-binding family	NDT80_PhoG
gene-UV8b_06608	390.557	229.738	277.747	2460.11	2164.59	1564.66	299.347	2063.12	-2.78769	9.88605e-36	2.27582e-33	UV8b_06608	CP072757.1	3075789	3076964	-	1038	protein_coding	hypothetical protein && - && -	-
gene-UV8b_07534	6437.13	1980.53	7867.23	50502	37881.8	23328.5	5428.3	37237.4	-2.7782	7.2421e-07	9.74806e-06	UV8b_07534	CP072758.1	2265721	2267207	-	828	protein_coding	hypothetical protein && - && -	-
gene-UV8b_03319	2628.02	3073.7	3923.42	24085.3	22470.3	16165.6	3208.38	20907.1	-2.70386	5.48021e-45	2.23642e-42	UV8b_03319	CP072754.1	6331196	6332964	-	1581	protein_coding	hypothetical protein && W7N2B4.2 RecName: Full=Efflux pump FUB11; AltName: Full=Fusaric acid biosynthesis protein 11 && PF07690:Major Facilitator Superfamily	MFS_1
gene-UV8b_03457	491.725	349.393	538.013	2821.45	3141.31	3011.66	459.71	2991.47	-2.70291	2.19166e-56	1.2298e-53	UV8b_03457	CP072755.1	715932	716438	+	507	protein_coding	hypothetical protein && - && -	-
novel.98	108.227	90.9378	136.931	640.519	697.104	829.298	112.032	722.307	-2.6883	2.33935e-41	7.77876e-39	-	CP072753.1	1216500	1219091	-	2459	-	-	-
gene-UV8b_06057	45.8787	56.4772	36.9034	455.392	312.395	110.067	46.4198	292.618	-2.65543	1.13351e-10	3.00467e-09	UV8b_06057	CP072757.1	123967	124565	-	546	protein_coding	hypothetical protein && P79081.1 RecName: Full=N-acetyltransferase ats1 && PF00583:Acetyltransferase (GNAT) family	Acetyltransf_1
gene-UV8b_00370	230.57	205.807	246.67	1510.71	1393.24	1372.99	227.682	1425.65	-2.64698	7.53865e-78	7.52022e-75	UV8b_00370	CP072753.1	2163010	2164289	-	957	protein_coding	hypothetical protein && - && PF05368:NmrA-like family	NmrA
gene-UV8b_05991	39.9968	41.1613	56.3263	311.845	314.324	235.316	45.8281	287.161	-2.64265	7.07372e-27	8.94477e-25	UV8b_05991	CP072756.1	5618700	5619493	-	681	protein_coding	hypothetical protein && - && PF13673:Acetyltransferase (GNAT) domain	-
gene-UV8b_01832	1.17638	3.82896	0.971143	9.89984	9.64183	18.0282	1.99216	12.5233	-2.62773	0.00565239	0.0227686	UV8b_01832	CP072754.1	301274	301651	-	378	protein_coding	hypothetical protein && - && -	-
gene-UV8b_06053	74.1117	155.073	78.6626	950.384	633.468	289.4	102.616	624.418	-2.60394	5.28009e-06	5.6271e-05	UV8b_06053	CP072757.1	116724	117768	+	885	protein_coding	hypothetical protein && Q9X248.1 RecName: Full=3-oxoacyl-[acyl-carrier-protein] reductase FabG; AltName: Full=3-ketoacyl-acyl carrier protein reductase; AltName: Full=Beta-Ketoacyl-acyl carrier protein reductase; AltName: Full=Beta-ketoacyl-ACP reductase && PF00106:short chain dehydrogenase	adh_short
gene-UV8b_06031	72.9353	98.5957	81.576	740.508	487.877	308.378	84.369	512.254	-2.59931	1.59022e-18	1.16073e-16	UV8b_06031	CP072756.1	5722670	5724491	+	1554	protein_coding	hypothetical protein && B8NM75.1 RecName: Full=Efflux pump ustT; AltName: Full=Ustiloxin B biosynthesis protein T && PF07690:Major Facilitator Superfamily	MFS_1
novel.332	3.52913	1.91448	8.74029	33.6594	31.818	20.8748	4.72796	28.7841	-2.59511	8.11993e-05	0.000643999	-	CP072754.1	5668423	5669894	-	1379	-	-	-
gene-UV8b_05566	1272.84	1844.6	1774.28	10600.7	10152.8	8553.92	1630.57	9769.17	-2.58218	3.03088e-53	1.60066e-50	UV8b_05566	CP072756.1	4095165	4097099	+	1935	protein_coding	hypothetical protein && - && -	-
gene-UV8b_07308	5.88188	3.82896	5.82686	25.7396	19.2837	44.5961	5.17923	29.8731	-2.5366	6.05799e-05	0.000495795	UV8b_07308	CP072758.1	1334917	1335251	-	231	protein_coding	hypothetical protein && - && -	-
gene-UV8b_03307	1.17638	6.70068	0.971143	17.8197	14.4627	19.9259	2.9494	17.4028	-2.52721	0.00235227	0.0111327	UV8b_03307	CP072754.1	5988288	5989916	-	1629	protein_coding	hypothetical protein && - && PF10528:GLEYA domain	-
gene-UV8b_04920	75.2881	36.3751	74.778	451.432	308.539	277.065	62.1471	345.679	-2.48078	5.82684e-17	3.60782e-15	UV8b_04920	CP072756.1	1400983	1402439	-	1128	protein_coding	hypothetical protein && - && -	-
gene-UV8b_03343	234.099	206.764	344.756	1296.88	1640.08	1401.46	261.873	1446.14	-2.4642	3.98334e-34	8.12782e-32	UV8b_03343	CP072755.1	113583	114497	-	834	protein_coding	hypothetical protein && - && -	-
gene-UV8b_03690	2840.95	1185.06	1810.21	12540.1	10253.1	8966.67	1945.41	10586.6	-2.4446	3.48862e-21	3.04086e-19	UV8b_03690	CP072755.1	1427965	1429886	-	1830	protein_coding	hypothetical protein && - && PF09362:Domain of unknown function (DUF1996)|PF01822:WSC domain	-
gene-UV8b_05369	84.6991	64.1351	70.8934	419.753	435.811	326.406	73.2425	393.99	-2.4328	8.55759e-30	1.26982e-27	UV8b_05369	CP072756.1	3312301	3313032	-	369	protein_coding	hypothetical protein && - && -	-
gene-UV8b_04122	137.636	107.211	164.123	679.129	717.352	783.753	136.323	726.745	-2.41513	4.74799e-38	1.25375e-35	UV8b_04122	CP072755.1	4499545	4500397	-	747	protein_coding	hypothetical protein && P35693.2 RecName: Full=MAT+ sexual cell fertilization-promoting factor && PF00505:HMG (high mobility group) box	HMG_box
gene-UV8b_07045	55.2897	116.783	130.133	763.277	502.339	347.281	100.735	537.632	-2.41036	1.68444e-13	7.16724e-12	UV8b_07045	CP072757.1	4867853	4869540	-	1419	protein_coding	hypothetical protein && O43000.2 RecName: Full=Pantothenate transporter liz1 && PF07690:Major Facilitator Superfamily	MFS_1
gene-UV8b_02777	1533.99	787.808	1497.5	6367.57	8024.9	5569.77	1273.1	6654.08	-2.38633	8.12387e-24	8.68287e-22	UV8b_02777	CP072754.1	3659510	3660128	+	519	protein_coding	hypothetical protein && - && -	-
novel.505	10.5874	5.74344	9.71143	55.4391	55.9226	23.7214	8.68075	45.0277	-2.38451	1.01368e-05	0.00010112	-	CP072756.1	1402463	1402719	+	257	-	-	-
gene-UV8b_03281	56.466	47.862	119.451	428.663	484.02	235.316	74.5929	382.666	-2.3558	1.56014e-11	4.89755e-10	UV8b_03281	CP072754.1	5838009	5840316	+	1881	protein_coding	hypothetical protein && P26257.1 RecName: Full=Beta-galactosidase; Short=Beta-gal; AltName: Full=Lactase && PF02837:Glycosyl hydrolases family 2, sugar binding domain|PF00703:Glycosyl hydrolases family 2	-
gene-UV8b_08230	3.52913	5.74344	25.2497	54.4491	53.0301	69.2663	11.5074	58.9152	-2.33644	4.35428e-05	0.000367068	UV8b_08230	CP072759.1	1989924	1992191	+	2157	protein_coding	hypothetical protein && Q5I2P5.1 RecName: Full=Interferon-induced GTP-binding protein Mx2; AltName: Full=Myxovirus resistance protein 2 && PF01031:Dynamin central region|PF00350:Dynamin family	-
gene-UV8b_06028	59.9952	79.4509	75.7492	399.953	342.285	337.792	71.7317	360.01	-2.32083	8.62765e-30	1.26982e-27	UV8b_06028	CP072756.1	5715253	5717188	+	1779	protein_coding	hypothetical protein && B8NM76.2 RecName: Full=ustiloxin B cluster transcription factor ustR; AltName: Full=Ustiloxin B biosynthesis protein R && PF11951:Fungal specific transcription factor domain|PF00172:Fungal Zn(2)-Cys(6) binuclear cluster domain	Zn_clus
gene-UV8b_05535	209.395	153.158	178.69	1098.88	920.795	666.096	180.415	895.257	-2.31342	5.79452e-27	7.43188e-25	UV8b_05535	CP072756.1	4002024	4003125	-	984	protein_coding	hypothetical protein && - && -	-
gene-UV8b_03691	188.22	123.484	166.065	1164.22	659.501	547.489	159.257	790.404	-2.31314	6.66994e-17	4.07365e-15	UV8b_03691	CP072755.1	1429994	1430503	-	510	protein_coding	hypothetical protein && - && -	-
gene-UV8b_00042	985.803	779.193	1053.69	4938.04	4998.32	4042.12	939.562	4659.49	-2.31044	1.5273e-48	6.85605e-46	UV8b_00042	CP072753.1	331910	333818	-	1245	protein_coding	hypothetical protein && - && -	-
novel.530	16.4693	15.3158	40.788	120.778	134.986	92.0388	24.191	115.934	-2.25144	7.22154e-09	1.46025e-07	-	CP072756.1	4082532	4085611	+	2930	-	-	-
gene-UV8b_04989	301.152	199.106	291.343	1210.75	1388.42	1113.01	263.867	1237.39	-2.23161	6.13881e-33	1.08067e-30	UV8b_04989	CP072756.1	1772063	1772719	+	540	protein_coding	hypothetical protein && - && -	-
novel.134	9.41101	3.82896	5.82686	27.7195	33.7464	25.6191	6.35561	29.0283	-2.21674	0.000126396	0.000949608	-	CP072753.1	3658487	3659018	-	532	-	-	-
gene-UV8b_03456	28.233	36.3751	36.9034	143.548	187.052	143.277	33.8372	157.959	-2.21581	1.07969e-15	5.70205e-14	UV8b_03456	CP072755.1	714576	715014	+	351	protein_coding	hypothetical protein && - && -	-
gene-UV8b_00579	519.958	495.85	496.254	2372.99	2649.57	1773.41	504.021	2265.32	-2.16841	1.51624e-37	3.78133e-35	UV8b_00579	CP072753.1	3026570	3028309	-	1590	protein_coding	hypothetical protein && E9FCP5.2 RecName: Full=Cytochrome P450 monooxygenase dtxS2; AltName: Full=Destruxin synthesis protein 1 && PF00067:Cytochrome P450	p450
gene-UV8b_06056	99.992	177.089	40.788	825.646	469.557	129.044	105.956	474.749	-2.16347	0.0138677	0.046353	UV8b_06056	CP072757.1	122232	123657	+	1212	protein_coding	hypothetical protein && Q9AST3.1 RecName: Full=Sphinganine C4-monooxygenase 2; AltName: Full=Sphingoid C4-hydroxylase 2; AltName: Full=Sphingoid base hydroxylase 2 && PF04116:Fatty acid hydroxylase superfamily	-
gene-UV8b_05354	16.4693	1.91448	5.82686	41.5793	29.8897	33.2099	8.0702	34.893	-2.15246	0.000590997	0.00352322	UV8b_05354	CP072756.1	3262079	3262855	-	777	protein_coding	hypothetical protein && - && -	-
gene-UV8b_07546	8.23463	7.65792	35.9323	90.0885	64.6003	75.9083	17.2749	76.8657	-2.14115	3.52398e-05	0.000306573	UV8b_07546	CP072758.1	2295038	2296726	-	1038	protein_coding	hypothetical protein && - && -	-
gene-UV8b_01244	223.511	120.612	196.171	514.791	867.765	976.371	180.098	786.309	-2.12904	5.57037e-15	2.71798e-13	UV8b_01244	CP072753.1	5414109	5415653	+	930	protein_coding	hypothetical protein && - && PF09825:Biotin-protein ligase, N terminal	-
gene-UV8b_05824	617.597	647.094	543.84	2693.75	2492.41	2555.26	602.844	2580.47	-2.09801	9.21407e-62	6.89366e-59	UV8b_05824	CP072756.1	4974465	4976756	-	2055	protein_coding	hypothetical protein && P23623.2 RecName: Full=L-amino-acid oxidase; Short=LAAO; Short=LAO; Flags: Precursor && PF01593:Flavin containing amine oxidoreductase	Amino_oxidase
gene-UV8b_01772	97.6392	124.441	184.517	398.963	299.861	1025.71	135.533	574.845	-2.08384	0.0005064	0.0031055	UV8b_01772	CP072754.1	38014	38897	+	801	protein_coding	hypothetical protein && - && -	-
gene-UV8b_05372	2597.44	2174.85	1659.68	8529.7	10215.5	8200.95	2143.99	8982.05	-2.06717	2.5578e-31	4.17526e-29	UV8b_05372	CP072756.1	3320126	3321913	-	1683	protein_coding	hypothetical protein && - && -	-
gene-UV8b_01995	95.2865	54.5627	68.9512	327.685	300.825	278.014	72.9334	302.175	-2.0602	1.28307e-18	9.52015e-17	UV8b_01995	CP072754.1	805473	808426	+	2889	protein_coding	hypothetical protein && - && -	-
gene-UV8b_01706	2211.59	1295.15	3941.87	9911.72	10401.6	10722.1	2482.87	10345.1	-2.05885	5.2162e-06	5.57513e-05	UV8b_01706	CP072753.1	7188387	7196810	-	7710	protein_coding	hypothetical protein && G3XMD1.1 RecName: Full=Highly reducing polyketide synthase azaB; Short=HR-PKS azaB; AltName: Full=Azaphilone biosynthesis cluster protein azaB && PF02801:Beta-ketoacyl synthase, C-terminal domain|PF00698:Acyl transferase domain|PF14765:Polyketide synthase dehydratase|PF00109:Beta-ketoacyl synthase, N-terminal domain|PF00550:Phosphopantetheine attachment site|PF08242:Methyl…	ketoacyl-synt
novel.374	350.56	306.317	365.15	1543.38	1493.52	1152.86	340.676	1396.59	-2.03583	5.13968e-35	1.09867e-32	-	CP072755.1	1320121	1321236	+	1116	-	-	-
gene-UV8b_08124	43.5259	37.3324	136.931	195.027	272.864	425.087	72.5965	297.659	-2.03424	0.00224715	0.0107265	UV8b_08124	CP072759.1	1659926	1660486	+	504	protein_coding	hypothetical protein && - && -	-
gene-UV8b_02381	174.104	172.303	137.902	610.82	723.137	617.704	161.436	650.554	-2.01259	1.56781e-31	2.60664e-29	UV8b_02381	CP072754.1	2312390	2312599	-	210	protein_coding	hypothetical protein && - && -	-
gene-UV8b_04802	45.8787	34.4606	85.4606	175.227	184.159	308.378	55.2666	222.588	-2.00755	8.64473e-09	1.71709e-07	UV8b_04802	CP072756.1	974078	974811	-	603	protein_coding	hypothetical protein && - && -	-
gene-UV8b_06041	8.23463	6.70068	7.76914	39.5993	31.818	18.9771	7.56815	30.1315	-1.99635	0.000396067	0.00252191	UV8b_06041	CP072757.1	50263	50700	+	438	protein_coding	hypothetical protein && - && -	-
gene-UV8b_05896	603.481	403.955	498.196	2107.67	2008.39	1852.16	501.878	1989.41	-1.98894	5.23599e-33	9.40174e-31	UV8b_05896	CP072756.1	5211367	5212334	+	798	protein_coding	hypothetical protein && Q00719.1 RecName: Full=O-methyltransferase MdmC && PF01596:O-methyltransferase	-
gene-UV8b_05994	9.41101	4.7862	10.6826	40.5893	30.8539	26.5679	8.29326	32.6704	-1.98464	0.000223456	0.00154204	UV8b_05994	CP072756.1	5625148	5625525	+	240	protein_coding	hypothetical protein && - && -	-
gene-UV8b_04123	334.091	245.053	270.949	1202.83	1159.91	946.956	283.364	1103.23	-1.96374	7.22629e-30	1.09962e-27	UV8b_04123	CP072755.1	4501562	4502205	+	597	protein_coding	hypothetical protein && - && -	-
gene-UV8b_05794	67.0534	37.3324	46.6149	226.706	209.228	142.328	50.3336	192.754	-1.94647	3.49538e-11	1.01387e-09	UV8b_05794	CP072756.1	4882608	4884691	-	1923	protein_coding	hypothetical protein && C7Z3B7.1 RecName: Full=Extracellular metalloproteinase MEP; AltName: Full=Elastinolytic metalloproteinase MEP; AltName: Full=Fungalysin MEP; Flags: Precursor && PF07504:Fungalysin/Thermolysin Propeptide Motif|PF02128:Fungalysin metallopeptidase (M36)	-
gene-UV8b_00773	12.9401	12.4441	18.4517	92.0685	33.7464	43.6473	14.612	56.4874	-1.94628	7.83533e-05	0.000624184	UV8b_00773	CP072753.1	3675159	3675643	+	417	protein_coding	hypothetical protein && - && -	-
novel.49	207.042	154.116	325.333	692.988	888.013	1053.23	228.83	878.076	-1.93955	7.2722e-14	3.18487e-12	-	CP072753.1	3870261	3871482	+	1171	-	-	-
gene-UV8b_07042	365.853	380.024	489.456	1561.2	1602.47	1578.89	411.778	1580.86	-1.93932	6.02035e-38	1.54431e-35	UV8b_07042	CP072757.1	4862114	4863604	+	1413	protein_coding	hypothetical protein && O43011.2 RecName: Full=Histidine--tRNA ligase, mitochondrial; AltName: Full=Histidyl-tRNA synthetase; Short=HisRS; Flags: Precursor && PF03129:Anticodon binding domain|PF13393:Histidyl-tRNA synthetase	HGTP_anticodon
gene-UV8b_00232	591.717	534.14	1108.07	2719.48	3321.61	2480.3	744.644	2840.47	-1.93096	9.60858e-15	4.58861e-13	UV8b_00232	CP072753.1	1601299	1601856	+	558	protein_coding	hypothetical protein && - && PF16541:Alternaria alternata allergen 1	-
gene-UV8b_06944	581.13	447.988	711.848	1823.55	2192.55	2608.4	580.322	2208.17	-1.92808	2.25135e-22	2.12764e-20	UV8b_06944	CP072757.1	4564689	4566786	-	1356	protein_coding	hypothetical protein && O94225.1 RecName: Full=Homocitrate synthase, mitochondrial; Flags: Precursor && PF00682:HMGL-like	HMGL-like
gene-UV8b_03663	2129.24	1092.21	2079.22	7027.89	6866.91	6240.61	1766.89	6711.81	-1.92584	4.43787e-18	2.99573e-16	UV8b_03663	CP072755.1	1310600	1311762	-	1017	protein_coding	hypothetical protein && - && -	-
gene-UV8b_07106	16.4693	14.3586	18.4517	64.3489	60.7435	61.6755	16.4265	62.256	-1.92265	2.2317e-07	3.36178e-06	UV8b_07106	CP072758.1	91771	92050	+	219	protein_coding	hypothetical protein && - && -	-
gene-UV8b_00276	323.503	389.597	821.587	1708.71	1758.67	2326.59	511.562	1931.32	-1.91553	3.40037e-11	9.91185e-10	UV8b_00276	CP072753.1	1879908	1884043	+	2784	protein_coding	hypothetical protein && - && PF01979:Amidohydrolase family	Amidohydro_1
gene-UV8b_03064	1299.9	600.189	936.182	4139.12	3650.4	2900.65	945.422	3563.39	-1.91516	4.27175e-15	2.15713e-13	UV8b_03064	CP072754.1	4689836	4691527	-	1419	protein_coding	hypothetical protein && - && -	-
gene-UV8b_01048	8.23463	0.95724	4.85571	15.8397	18.3195	17.0794	4.68253	17.0795	-1.90237	0.0110779	0.0386392	UV8b_01048	CP072753.1	4791727	4792119	-	393	protein_coding	hypothetical protein && - && -	-
novel.596	18.822	15.3158	20.394	41.5793	27.9613	133.788	18.1773	67.7763	-1.90053	0.000666842	0.00389519	-	CP072756.1	4119357	4119667	-	311	-	-	-
gene-UV8b_07267	8.23463	5.74344	4.85571	14.8498	29.8897	24.6702	6.27793	23.1365	-1.89708	0.00233264	0.0110514	UV8b_07267	CP072758.1	1217140	1217446	+	252	protein_coding	hypothetical protein && - && -	-
novel.844	10.5874	4.7862	1.94229	18.8097	26.9971	17.0794	5.77196	20.9621	-1.89572	0.00614796	0.0243585	-	CP072759.1	1477771	1478829	-	889	-	-	-
gene-UV8b_05979	105.874	75.622	134.018	420.743	377.96	372.9	105.171	390.534	-1.89323	2.06807e-17	1.32622e-15	UV8b_05979	CP072756.1	5561799	5562858	+	255	protein_coding	hypothetical protein && - && -	-
novel.269	11.7638	16.2731	24.2786	44.5493	33.7464	116.709	17.4385	65.0016	-1.8911	0.00032845	0.00214772	-	CP072754.1	484529	485831	-	1303	-	-	-
gene-UV8b_02503	2276.29	959.154	3217.4	9729.56	7902.44	6075.51	2150.95	7902.5	-1.87736	9.00463e-05	0.0007036	UV8b_02503	CP072754.1	2739321	2740373	-	1053	protein_coding	hypothetical protein && Q643C8.1 RecName: Full=Phenylpyruvate C(3)-methyltransferase; AltName: Full=Mannopeptimycin biosynthesis protein J && PF13847:Methyltransferase domain	-
gene-UV8b_06621	599.952	238.353	518.59	1887.9	1601.51	1462.18	452.298	1650.53	-1.869	5.70738e-12	1.91913e-10	UV8b_06621	CP072757.1	3109139	3111088	+	1653	protein_coding	hypothetical protein && - && PF09362:Domain of unknown function (DUF1996)	-
gene-UV8b_06154	42.3495	32.5462	75.7492	168.297	189.944	192.617	50.2149	183.62	-1.86728	8.96534e-10	2.10159e-08	UV8b_06154	CP072757.1	612866	613552	+	687	protein_coding	hypothetical protein && - && -	-
gene-UV8b_00611	8364.03	1355.45	7256.38	26166.3	22184.9	13562	5658.62	20637.7	-1.86678	0.0131662	0.0444719	UV8b_00611	CP072753.1	3138529	3139395	+	867	protein_coding	hypothetical protein && - && PF01209:ubiE/COQ5 methyltransferase family	-
gene-UV8b_03320	1756.33	1798.65	1886.93	7798.1	6733.85	4763.25	1813.97	6431.73	-1.82595	1.92087e-24	2.12908e-22	UV8b_03320	CP072754.1	6333679	6336034	+	1893	protein_coding	hypothetical protein && - && PF04082:Fungal specific transcription factor domain	Fungal_trans
gene-UV8b_03448	51.7605	62.2206	157.325	242.546	316.252	399.468	90.4354	319.422	-1.81624	5.30947e-07	7.41344e-06	UV8b_03448	CP072755.1	690777	691496	-	720	protein_coding	hypothetical protein && - && -	-
gene-UV8b_07754	423.495	117.741	418.563	1115.71	1067.35	1187.97	319.933	1123.68	-1.81292	0.00082914	0.00466417	UV8b_07754	CP072759.1	450586	452329	-	1572	protein_coding	hypothetical protein && - && -	-
novel.670	48.2314	10.5296	72.8357	118.798	140.771	199.259	43.8656	152.943	-1.80402	0.00015178	0.00111168	-	CP072757.1	224171	225996	-	1826	-	-	-
gene-UV8b_06989	2472.74	1801.53	5106.27	8612.86	10094	14005.1	3126.85	10904	-1.80205	0.000426942	0.00268236	UV8b_06989	CP072757.1	4698790	4699506	-	717	protein_coding	hypothetical protein && - && -	-
gene-UV8b_07266	359.971	361.837	486.543	1503.79	1374.92	1252.49	402.783	1377.07	-1.7723	1.38461e-26	1.70288e-24	UV8b_07266	CP072758.1	1211076	1215378	+	3465	protein_coding	hypothetical protein && Q9VHR8.2 RecName: Full=Dipeptidyl peptidase 3; AltName: Full=Dipeptidyl aminopeptidase III; Short=Dipeptidyl arylamidase III; AltName: Full=Dipeptidyl peptidase III; Short=DPP III && PF03571:Peptidase family M49	-
gene-UV8b_05370	101.168	118.698	191.315	488.062	457.023	461.143	137.06	468.743	-1.76965	2.49689e-14	1.12648e-12	UV8b_05370	CP072756.1	3315220	3315640	+	234	protein_coding	hypothetical protein && - && -	-
gene-UV8b_00040	904.633	369.495	1179.94	2688.8	2490.48	3163.48	818.022	2780.92	-1.76546	0.000212872	0.0014758	UV8b_00040	CP072753.1	324328	325447	-	921	protein_coding	hypothetical protein && - && PF00172:Fungal Zn(2)-Cys(6) binuclear cluster domain	Zn_clus
gene-UV8b_00798	828.169	1019.46	1236.27	4153.97	3150.95	3128.37	1027.96	3477.76	-1.75757	6.31171e-22	5.7823e-20	UV8b_00798	CP072753.1	3734449	3734863	-	279	protein_coding	hypothetical protein && - && -	-
gene-UV8b_08228	29.4094	59.3489	70.8934	195.027	171.625	176.487	53.2172	181.046	-1.75462	3.08322e-09	6.70247e-08	UV8b_08228	CP072759.1	1986802	1987437	+	636	protein_coding	hypothetical protein && - && -	-
novel.861	4.7055	2.87172	7.76914	13.8598	21.212	16.1305	5.11546	17.0674	-1.73663	0.012493	0.0426397	-	CP072760.1	60875	62789	-	850	-	-	-
gene-UV8b_01134	21910	7795.76	22338.2	68490	64664.9	38942.9	17348	57365.9	-1.72544	0.000180437	0.00128567	UV8b_01134	CP072753.1	5063817	5070378	-	6315	protein_coding	hypothetical protein && Q4WZA8.1 RecName: Full=Conidial pigment polyketide synthase alb1; AltName: Full=Conidial pigment biosynthesis protein alb1; AltName: Full=Naphthopyrone synthase && PF16073:Starter unit:ACP transacylase in aflatoxin biosynthesis|PF00109:Beta-ketoacyl synthase, N-terminal domain|PF00698:Acyl transferase domain|PF00975:Thioesterase domain|PF00550:Phosphopantetheine attachment…	ketoacyl-synt
gene-UV8b_00995	48.2314	68.9213	74.778	246.506	185.123	204.952	63.9769	212.194	-1.72194	3.31481e-12	1.16251e-10	UV8b_00995	CP072753.1	4453747	4457526	-	3126	protein_coding	hypothetical protein && O60177.1 RecName: Full=Uncharacterized ATP-dependent helicase C23E6.02 && PF00271:Helicase conserved C-terminal domain|PF00176:SNF2 family N-terminal domain	SNF2_N
gene-UV8b_07634	1165.79	775.364	1505.27	3963.89	3887.59	3506.02	1148.81	3785.83	-1.72056	3.69543e-16	2.06072e-14	UV8b_07634	CP072758.1	2668844	2670910	+	1734	protein_coding	hypothetical protein && P34054.1 RecName: Full=Amino-acid permease inda1 && PF00324:Amino acid permease	AA_permease
gene-UV8b_00084	471.727	253.669	457.408	1192.93	1382.64	1305.62	394.268	1293.73	-1.71586	5.12117e-15	2.52626e-13	UV8b_00084	CP072753.1	463006	463563	+	507	protein_coding	hypothetical protein && - && -	-
gene-UV8b_04815	761.115	626.035	916.759	2535.35	2465.42	2547.67	767.97	2516.15	-1.71212	1.5674e-27	2.10031e-25	UV8b_04815	CP072756.1	999103	1001295	+	1671	protein_coding	hypothetical protein && - && PF07690:Major Facilitator Superfamily	MFS_1
gene-UV8b_06749	619.95	588.703	648.724	2174.99	2437.45	1416.64	619.125	2009.7	-1.69864	8.35179e-18	5.47317e-16	UV8b_06749	CP072757.1	3537877	3538839	-	963	protein_coding	hypothetical protein && - && -	-
gene-UV8b_01749	10.5874	2.87172	15.5383	21.7796	31.818	39.8519	9.6658	31.1498	-1.69401	0.00481262	0.0199901	UV8b_01749	CP072753.1	7314960	7316476	+	1149	protein_coding	hypothetical protein && - && -	-
gene-UV8b_06043	69.4062	55.5199	84.4894	178.197	238.153	252.395	69.8052	222.915	-1.67573	2.11943e-11	6.47219e-10	UV8b_06043	CP072757.1	57966	59691	-	1497	protein_coding	hypothetical protein && O94342.1 RecName: Full=Probable metabolite transport protein C1271.09 && PF00083:Sugar (and other) transporter	Sugar_tr
gene-UV8b_05392	475.256	216.336	513.735	1253.32	1262.12	1326.5	401.776	1280.64	-1.67347	1.27316e-10	3.34224e-09	UV8b_05392	CP072756.1	3374845	3375780	-	936	protein_coding	hypothetical protein && A0QV10.1 RecName: Full=Uncharacterized oxidoreductase MSMEG_2408/MSMEI_2347 && PF00248:Aldo/keto reductase family	Aldo_ket_red
gene-UV8b_07670	32.9385	32.5462	34.9611	121.768	106.06	92.0388	33.4819	106.622	-1.66996	8.10767e-09	1.62117e-07	UV8b_07670	CP072758.1	3027898	3028473	+	576	protein_coding	hypothetical protein && - && -	-
gene-UV8b_08289	1799.86	2164.32	1152.75	5567.67	4914.44	5793.7	1705.64	5425.27	-1.66945	7.73905e-16	4.16055e-14	UV8b_08289	CP072759.1	2288258	2289465	-	912	protein_coding	hypothetical protein && - && -	-
novel.375	158.811	94.7668	101.97	441.533	342.285	340.639	118.516	374.819	-1.66769	1.49206e-12	5.55838e-11	-	CP072755.1	1430903	1434722	+	3727	-	-	-
gene-UV8b_01934	1486.94	1647.41	3528.16	9245.46	6653.83	5160.82	2220.84	7020.03	-1.66029	0.000722438	0.00416618	UV8b_01934	CP072754.1	630876	633144	-	2001	protein_coding	hypothetical protein && P15245.3 RecName: Full=Phenol 2-monooxygenase; AltName: Full=Phenol hydroxylase && PF07976:Phenol hydroxylase, C-terminal dimerisation domain|PF01494:FAD binding domain	FAD_binding_3
novel.37	5.88188	5.74344	5.82686	14.8498	23.1404	17.0794	5.81739	18.3565	-1.65883	0.00962122	0.0345103	-	CP072753.1	3018374	3021390	+	3017	-	-	-
gene-UV8b_03455	178.809	223.994	197.142	614.78	581.402	700.254	199.982	632.145	-1.65795	2.65919e-23	2.71298e-21	UV8b_03455	CP072755.1	710109	710551	-	387	protein_coding	hypothetical protein && - && -	-
gene-UV8b_06058	114.108	144.543	100.028	569.241	404.957	153.714	119.56	375.971	-1.6521	7.41202e-06	7.67533e-05	UV8b_06058	CP072757.1	126646	127981	+	1014	protein_coding	hypothetical protein && Q12FI4.1 RecName: Full=Transaldolase && PF00923:Transaldolase	-
gene-UV8b_07044	1419.89	864.388	1789.82	5284.53	4406.32	3078.08	1358.03	4256.31	-1.64817	1.1134e-10	2.9662e-09	UV8b_07044	CP072757.1	4865519	4867135	+	1194	protein_coding	hypothetical protein && - && -	-
gene-UV8b_06039	1516.35	910.335	1672.31	5787.44	4185.52	2841.82	1366.33	4271.59	-1.64463	4.53692e-10	1.11902e-08	UV8b_06039	CP072757.1	44003	46457	-	2337	protein_coding	hypothetical protein && O14031.1 RecName: Full=Glutathione transporter 1 && PF03169:OPT oligopeptide transporter protein	OPT
gene-UV8b_07598	2.35275	10.5296	13.596	30.6895	39.5315	13.284	8.82613	27.835	-1.63401	0.0135813	0.0455654	UV8b_07598	CP072758.1	2516813	2517133	+	321	protein_coding	hypothetical protein && - && -	-
gene-UV8b_04820	392.91	168.474	287.458	1137.49	871.621	617.704	282.947	875.606	-1.63198	1.80289e-08	3.37215e-07	UV8b_04820	CP072756.1	1015737	1017627	-	1671	protein_coding	hypothetical protein && - && PF08030:Ferric reductase NAD binding domain|PF08022:FAD-binding domain|PF01794:Ferric reductase like transmembrane component	Ferric_reduct
gene-UV8b_06813	218.806	149.329	231.132	567.261	663.358	607.267	199.756	612.628	-1.61873	8.17803e-17	4.89482e-15	UV8b_06813	CP072757.1	4052512	4053446	-	834	protein_coding	hypothetical protein && - && -	-
gene-UV8b_03280	87.0518	64.1351	174.806	346.494	294.076	359.616	108.664	333.395	-1.61529	2.40082e-07	3.58645e-06	UV8b_03280	CP072754.1	5834636	5835328	+	693	protein_coding	hypothetical protein && - && -	-
gene-UV8b_08203	397.615	536.054	366.121	1302.82	1374.92	1247.74	433.263	1308.5	-1.59355	6.04728e-21	5.17072e-19	UV8b_08203	CP072759.1	1907745	1909206	-	1383	protein_coding	hypothetical protein && - && PF10846:Protein of unknown function (DUF2722)	-
gene-UV8b_07483	110.579	89.0233	213.651	513.801	432.918	291.298	137.751	412.673	-1.5811	5.4437e-07	7.56705e-06	UV8b_07483	CP072758.1	2122401	2123019	+	456	protein_coding	hypothetical protein && - && -	-
gene-UV8b_02776	734.059	491.064	562.292	1737.42	2104.81	1472.62	595.805	1771.62	-1.57361	2.6874e-16	1.51745e-14	UV8b_02776	CP072754.1	3656024	3656708	-	519	protein_coding	hypothetical protein && - && -	-
gene-UV8b_00061	1066.97	878.746	1241.12	3074.89	3192.41	3191	1062.28	3152.77	-1.56955	9.47972e-26	1.10531e-23	UV8b_00061	CP072753.1	390168	391873	-	1578	protein_coding	hypothetical protein && - && PF07247:Alcohol acetyltransferase	-
gene-UV8b_06038	385.851	250.797	368.063	1217.68	1025.89	723.027	334.904	988.866	-1.56319	6.61517e-12	2.18385e-10	UV8b_06038	CP072757.1	43132	43846	+	600	protein_coding	hypothetical protein && - && -	-
novel.168	76.4644	86.1516	91.2874	274.225	241.046	234.367	84.6345	249.879	-1.55841	1.99709e-14	9.10146e-13	-	CP072754.1	66819	70809	+	3918	-	-	-
gene-UV8b_06155	41.1732	28.7172	52.4417	86.1286	163.911	109.118	40.7774	119.719	-1.5549	6.31432e-06	6.60723e-05	UV8b_06155	CP072757.1	614480	615127	+	648	protein_coding	hypothetical protein && - && -	-
gene-UV8b_05992	27.0566	23.931	44.6726	103.948	86.7765	91.09	31.8867	93.9382	-1.55402	2.24576e-06	2.67761e-05	UV8b_05992	CP072756.1	5619989	5620954	+	846	protein_coding	hypothetical protein && - && PF11807:Domain of unknown function (DUF3328)	-
gene-UV8b_01005	702.296	523.61	806.049	2387.84	2153.98	1407.15	677.318	1982.99	-1.54992	2.3584e-12	8.43576e-11	UV8b_01005	CP072753.1	4488755	4490995	-	2085	protein_coding	hypothetical protein && P39992.1 RecName: Full=Uncharacterized protein YEL023C && PF09994:Uncharacterized alpha/beta hydrolase domain (DUF2235)	-
gene-UV8b_05865	381.146	392.468	441.87	1273.12	1159.91	1128.19	405.161	1187.07	-1.54981	1.35748e-29	1.96572e-27	UV8b_05865	CP072756.1	5105015	5105386	-	372	protein_coding	hypothetical protein && - && PF00085:Thioredoxin	-
gene-UV8b_06683	37.644	37.3324	65.0666	106.918	119.559	183.129	46.681	136.535	-1.54459	2.77733e-06	3.22156e-05	UV8b_06683	CP072757.1	3312331	3313506	-	1026	protein_coding	hypothetical protein && Q9XZ08.1 RecName: Full=Exostosin-3; AltName: Full=Protein brother of tout-velu && PF09258:Glycosyl transferase family 64 domain	-
gene-UV8b_06082	12.9401	5.74344	25.2497	35.6394	39.5315	52.187	14.6444	42.4526	-1.53385	0.0033377	0.0148315	UV8b_06082	CP072757.1	217342	224170	+	4446	protein_coding	hypothetical protein && D4B0V1.1 RecName: Full=Probable glucan endo-1,3-beta-glucosidase ARB_02077; AltName: Full=(1->3)-beta-glucan endohydrolase ARB_02077; Short=(1->3)-beta-glucanase ARB_02077; Flags: Precursor && PF12708:Pectate lyase superfamily protein|PF05730:CFEM domain	-
novel.53	24.7039	9.5724	17.4806	50.4892	38.5673	58.829	17.2523	49.2951	-1.53099	0.000567832	0.00340548	-	CP072753.1	4089459	4090970	+	1512	-	-	-
novel.570	5.88188	12.4441	18.4517	27.7195	49.1733	30.3633	12.2592	35.7521	-1.52686	0.00374813	0.0162172	-	CP072756.1	2326964	2327873	-	910	-	-	-
gene-UV8b_02831	229.393	296.744	281.631	736.548	780.024	790.395	269.256	768.989	-1.51103	1.51922e-22	1.46661e-20	UV8b_02831	CP072754.1	3863672	3863994	+	210	protein_coding	hypothetical protein && - && -	-
gene-UV8b_08269	6466.54	3782.05	5182.99	13947.9	15609.2	14056.3	5143.86	14537.8	-1.4991	5.90234e-16	3.23117e-14	UV8b_08269	CP072759.1	2086479	2087273	-	720	protein_coding	hypothetical protein && - && -	-
gene-UV8b_04983	536.427	381.939	557.436	1160.26	1368.18	1614	491.934	1380.81	-1.48986	4.54793e-15	2.28108e-13	UV8b_04983	CP072756.1	1752282	1753388	-	1107	protein_coding	hypothetical protein && - && -	-
gene-UV8b_03629	1436.36	1443.52	1648.03	4923.19	4206.73	3526.89	1509.3	4218.94	-1.48278	5.20478e-22	4.81737e-20	UV8b_03629	CP072755.1	1210242	1212946	-	2382	protein_coding	hypothetical protein && - && -	-
gene-UV8b_05368	25.8803	22.0165	23.3074	70.2888	53.0301	74.9595	23.7347	66.0928	-1.48129	2.36212e-05	0.000213351	UV8b_05368	CP072756.1	3303604	3304644	+	1041	protein_coding	hypothetical protein && - && -	-
gene-UV8b_03382	9088.68	6132.08	10822.4	18899.8	26537.2	27222.6	8681.06	24219.9	-1.48028	4.24189e-12	1.45358e-10	UV8b_03382	CP072755.1	317987	319267	+	1029	protein_coding	hypothetical protein && Q0QLE4.1 RecName: Full=2,3-dimethylmalate lyase && PF13714:Phosphoenolpyruvate phosphomutase	-
gene-UV8b_06156	325.856	234.524	640.954	994.933	1371.07	983.962	400.445	1116.65	-1.47893	8.64496e-07	1.1216e-05	UV8b_06156	CP072757.1	617364	618366	+	921	protein_coding	hypothetical protein && - && -	-
gene-UV8b_02681	1418.71	867.259	1057.57	2930.35	3771.88	2607.45	1114.51	3103.23	-1.47819	4.35817e-13	1.73131e-11	UV8b_02681	CP072754.1	3341365	3342387	+	1023	protein_coding	hypothetical protein && - && PF06687:SUR7/PalI family	-
novel.30	8.23463	22.0165	7.76914	33.6594	36.639	36.0565	12.6734	35.4516	-1.47034	0.00432214	0.0182522	-	CP072753.1	2782262	2782589	+	328	-	-	-
gene-UV8b_04131	1909.26	1738.35	1784.96	4719.25	5546.94	4781.28	1810.86	5015.82	-1.4701	3.54797e-33	6.50074e-31	UV8b_04131	CP072755.1	4539678	4540810	+	1041	protein_coding	hypothetical protein && Q7SDY3.1 RecName: Full=Pre-mRNA-splicing factor cwc-24 && PF00642:Zinc finger C-x8-C-x5-C-x3-H type (and similar)|PF13920:Zinc finger, C3HC4 type (RING finger)	zf-CCCH
gene-UV8b_07027	63.5243	132.099	57.2974	284.125	201.514	215.39	84.3069	233.676	-1.46624	3.43029e-06	3.86899e-05	UV8b_07027	CP072757.1	4808152	4809499	+	1251	protein_coding	hypothetical protein && Q7N4W0.1 RecName: Full=3-phenylpropionate/cinnamic acid dioxygenase subunit alpha && PF00355:Rieske [2Fe-2S] domain|PF00848:Ring hydroxylating alpha subunit (catalytic domain)	-
gene-UV8b_03404	31.7622	26.8027	46.6149	85.1386	97.3825	108.169	35.0599	96.8968	-1.46444	3.48756e-06	3.91862e-05	UV8b_03404	CP072755.1	380560	381615	-	1056	protein_coding	hypothetical protein && Q8GWW7.2 RecName: Full=Agmatine deiminase; AltName: Full=Agmatine iminohydrolase; AltName: Full=Protein EMBRYO DEFECTIVE 1873 && PF04371:Porphyromonas-type peptidyl-arginine deiminase	-
gene-UV8b_01137	13753	5996.15	11646.9	36877.9	30341.9	19358.5	10465.4	28859.4	-1.46347	2.03496e-07	3.09134e-06	UV8b_01137	CP072753.1	5078775	5079669	+	822	protein_coding	hypothetical protein && - && PF06966:Protein of unknown function (DUF1295)	-
gene-UV8b_06224	1497.53	1261.64	1634.43	4059.92	4540.34	3502.22	1464.53	4034.16	-1.46194	1.59963e-21	1.43615e-19	UV8b_06224	CP072757.1	847412	850141	+	2730	protein_coding	hypothetical protein && - && -	-
novel.415	18.822	18.1876	23.3074	50.4892	65.5644	49.3404	20.1057	55.1313	-1.45307	0.000113807	0.000864433	-	CP072755.1	5966131	5967535	+	1299	-	-	-
gene-UV8b_01750	54.1133	65.0923	57.2974	128.698	157.162	196.413	58.8343	160.757	-1.44812	2.65212e-08	4.82976e-07	UV8b_01750	CP072753.1	7317097	7317789	+	693	protein_coding	hypothetical protein && - && PF07947:YhhN-like protein	YhhN
gene-UV8b_01748	28.233	24.8882	54.384	78.2087	87.7407	128.095	35.8351	98.0149	-1.44747	9.62734e-05	0.000745123	UV8b_01748	CP072753.1	7314069	7314407	+	222	protein_coding	hypothetical protein && - && -	-
novel.225	91.7573	61.2634	107.797	249.476	252.616	203.055	86.9392	235.049	-1.43647	6.82483e-09	1.39575e-07	-	CP072754.1	3673236	3676204	+	2822	-	-	-
gene-UV8b_00368	304.681	321.633	246.67	1096.9	701.925	553.182	290.995	784.003	-1.42995	4.72979e-09	9.89838e-08	UV8b_00368	CP072753.1	2154880	2155788	+	909	protein_coding	hypothetical protein && - && -	-
gene-UV8b_01678	31.7622	17.2303	14.5671	54.4491	63.6361	50.2893	21.1865	56.1248	-1.42315	0.000420384	0.002643	UV8b_01678	CP072753.1	7054281	7054784	-	429	protein_coding	hypothetical protein && - && -	-
gene-UV8b_07108	115.285	72.7502	117.508	297.985	293.112	222.981	101.848	271.359	-1.41674	4.94407e-09	1.02988e-07	UV8b_07108	CP072758.1	97697	98916	-	963	protein_coding	hypothetical protein && - && PF00106:short chain dehydrogenase	adh_short
gene-UV8b_06823	199.984	198.149	336.987	413.813	501.375	1043.74	245.04	652.976	-1.41331	1.36668e-05	0.000130117	UV8b_06823	CP072757.1	4091954	4092432	+	387	protein_coding	hypothetical protein && - && -	-
gene-UV8b_00731	42.3495	41.1613	46.6149	110.878	136.914	97.732	43.3752	115.175	-1.40807	4.07152e-07	5.79304e-06	UV8b_00731	CP072753.1	3563329	3563655	+	327	protein_coding	hypothetical protein && - && -	-
gene-UV8b_06050	348.207	495.85	283.574	1191.94	993.109	797.986	375.877	994.345	-1.40271	5.49663e-10	1.33736e-08	UV8b_06050	CP072757.1	110812	112561	+	1563	protein_coding	hypothetical protein && Q9USK3.1 RecName: Full=Uncharacterized transporter C4B3.13 && PF01554:MatE	MatE
gene-UV8b_03906	22.3511	17.2303	18.4517	56.4291	64.6003	31.3122	19.3444	50.7805	-1.39712	0.00105926	0.00575726	UV8b_03906	CP072755.1	3731309	3731614	-	306	protein_coding	hypothetical protein && - && -	-
gene-UV8b_04147	963.452	649.009	1050.78	2449.22	2522.3	2022.01	887.746	2331.18	-1.39324	3.00803e-13	1.21104e-11	UV8b_04147	CP072755.1	4609838	4611700	-	1863	protein_coding	hypothetical protein && Q09744.1 RecName: Full=Uncharacterized FAD-binding protein C12C2.03c && PF00175:Oxidoreductase NAD-binding domain|PF00667:FAD binding domain	NAD_binding_1
gene-UV8b_07046	524.664	548.498	521.504	1755.24	1405.78	962.138	531.555	1374.39	-1.37027	3.58134e-11	1.03387e-09	UV8b_07046	CP072757.1	4871337	4872794	+	1458	protein_coding	hypothetical protein && - && -	-
gene-UV8b_08202	114.108	108.168	82.5472	221.756	320.109	242.907	101.608	261.591	-1.36714	3.73067e-09	7.93696e-08	UV8b_08202	CP072759.1	1906137	1907185	+	798	protein_coding	hypothetical protein && - && PF02535:ZIP Zinc transporter	-
gene-UV8b_02356	45.8787	38.2896	42.7303	115.828	101.239	109.118	42.2995	108.729	-1.36533	3.72921e-07	5.37413e-06	UV8b_02356	CP072754.1	2234190	2234564	-	375	protein_coding	hypothetical protein && - && -	-
gene-UV8b_07755	1665.75	559.028	1639.29	3352.08	3148.06	3440.54	1288.02	3313.56	-1.36338	0.00403796	0.017255	UV8b_07755	CP072759.1	454336	456041	-	1515	protein_coding	hypothetical protein && - && -	-
gene-UV8b_02680	261.155	178.047	168.979	593.99	549.584	416.547	202.727	520.04	-1.36282	6.22001e-10	1.48519e-08	UV8b_02680	CP072754.1	3340682	3341081	-	285	protein_coding	hypothetical protein && - && PF01391:Collagen triple helix repeat (20 copies)	Collagen
gene-UV8b_02589	177.633	155.073	222.392	439.553	434.847	552.233	185.032	475.544	-1.36147	5.33553e-12	1.80764e-10	UV8b_02589	CP072754.1	3055312	3056211	-	840	protein_coding	hypothetical protein && - && -	-
gene-UV8b_03825	319.974	339.82	749.722	947.414	976.717	1686.11	469.839	1203.42	-1.35655	0.0050242	0.0207295	UV8b_03825	CP072755.1	3414952	3416599	+	1353	protein_coding	hypothetical protein && - && -	-
gene-UV8b_04730	968.157	930.437	1286.76	3076.87	3290.76	1767.72	1061.79	2711.78	-1.35251	3.42954e-09	7.36612e-08	UV8b_04730	CP072756.1	729404	730420	+	816	protein_coding	hypothetical protein && - && PF01822:WSC domain	-
gene-UV8b_07666	631.714	520.739	914.817	1534.47	2153.98	1590.28	689.09	1759.58	-1.35221	7.31708e-10	1.73332e-08	UV8b_07666	CP072758.1	2960550	2961089	-	540	protein_coding	hypothetical protein && D4B0M5.1 RecName: Full=Uncharacterized secreted protein ARB_02001; Flags: Precursor && PF09056:Prokaryotic phospholipase A2	-
novel.853	42.3495	29.6744	64.0954	91.0785	94.4899	161.305	45.3731	115.625	-1.3492	0.000180405	0.00128567	-	CP072759.1	2055378	2058322	-	2633	-	-	-
gene-UV8b_00374	732.882	775.364	1088.65	1424.59	1875.34	3315.3	865.633	2205.07	-1.34876	7.66278e-07	1.02072e-05	UV8b_00374	CP072753.1	2175347	2176720	+	1269	protein_coding	hypothetical protein && - && -	-
gene-UV8b_05702	2111.59	3515.94	6562.01	8568.31	10861.5	11541.9	4063.18	10323.9	-1.34524	0.00534175	0.0216908	UV8b_05702	CP072756.1	4583249	4584246	+	870	protein_coding	hypothetical protein && - && -	-
gene-UV8b_08259	54.1133	22.0165	31.0766	97.0184	93.5258	78.7549	35.7355	89.7663	-1.34333	0.000161691	0.00117164	UV8b_08259	CP072759.1	2058973	2059761	+	789	protein_coding	hypothetical protein && - && -	-
novel.91	41.1732	34.4606	41.7591	98.9984	86.7765	111.016	39.131	98.9303	-1.34051	2.68562e-06	3.13136e-05	-	CP072753.1	738645	740086	-	1442	-	-	-
novel.536	88.2282	123.484	139.845	334.614	308.539	247.651	117.186	296.935	-1.33593	4.54263e-09	9.55122e-08	-	CP072756.1	4914375	4916088	+	1635	-	-	-
gene-UV8b_03073	523.487	406.827	648.724	1062.25	1385.53	1517.22	526.346	1321.67	-1.32843	5.94295e-11	1.6554e-09	UV8b_03073	CP072754.1	4717557	4718507	+	888	protein_coding	hypothetical protein && - && -	-
gene-UV8b_01802	662.3	599.232	900.25	1892.85	1697.93	1837.93	720.594	1809.57	-1.32794	9.11339e-15	4.3754e-13	UV8b_01802	CP072754.1	123913	125716	-	1551	protein_coding	hypothetical protein && - && PF07690:Major Facilitator Superfamily	MFS_1
gene-UV8b_05283	37.644	81.3654	69.9223	183.147	157.162	136.635	62.9772	158.981	-1.32623	7.79106e-06	8.03078e-05	UV8b_05283	CP072756.1	3035506	3036138	-	336	protein_coding	hypothetical protein && - && -	-
gene-UV8b_03862	2201	1860.87	2583.24	5232.06	6829.31	4564.94	2215.04	5542.1	-1.32311	5.18865e-13	2.04314e-11	UV8b_03862	CP072755.1	3595223	3597429	-	1845	protein_coding	hypothetical protein && O59714.1 RecName: Full=Uncharacterized membrane protein C3B8.06 && PF10355:Protein of unknown function (Ytp1)|PF10348:Domain of unknown function (DUF2427)	-
gene-UV8b_07622	2192.76	1788.12	3327.14	4953.88	6257.55	6958.9	2436.01	6056.77	-1.31395	2.82197e-09	6.17943e-08	UV8b_07622	CP072758.1	2594357	2598259	+	3903	protein_coding	hypothetical protein && Q70LM4.1 RecName: Full=Linear gramicidin synthase subunit D; Includes: RecName: Full=ATP-dependent D-leucine adenylase; Short=D-LeuA; AltName: Full=D-leucine activase; Includes: RecName: Full=Leucine racemase [ATP-hydrolyzing]; Includes: RecName: Full=ATP-dependent tryptophan adenylase; Short=TrpA; AltName: Full=Tryptophan activase; Includes: RecName: Full=ATP-dependent gl…	-
gene-UV8b_04423	367.029	340.777	399.14	860.296	950.684	937.468	368.982	916.149	-1.31211	5.26837e-21	4.54802e-19	UV8b_04423	CP072755.1	5815293	5815751	-	459	protein_coding	hypothetical protein && - && -	-
gene-UV8b_03797	18.822	19.1448	25.2497	44.5493	47.245	65.4709	21.0722	52.4217	-1.31191	0.000698841	0.00405714	UV8b_03797	CP072755.1	3208848	3209240	-	393	protein_coding	hypothetical protein && - && -	-
gene-UV8b_07095	570.542	327.376	487.514	1288.96	1142.56	993.45	461.811	1141.66	-1.30739	3.23466e-10	8.08936e-09	UV8b_07095	CP072757.1	5036577	5037877	+	1239	protein_coding	hypothetical protein && F1DBA8.1 RecName: Full=Mycophenolic acid synthesis protein B && PF09995:Uncharacterized protein conserved in bacteria (DUF2236)	-
gene-UV8b_01516	47.055	59.3489	46.6149	101.968	123.415	153.714	51.0063	126.366	-1.3068	2.74417e-06	3.18721e-05	UV8b_01516	CP072753.1	6588471	6588875	+	249	protein_coding	hypothetical protein && - && -	-
gene-UV8b_01062	28.233	38.2896	29.1343	89.0985	80.0272	68.3175	31.8856	79.1477	-1.30646	3.93259e-05	0.000339488	UV8b_01062	CP072753.1	4840036	4840350	+	315	protein_coding	hypothetical protein && - && -	-
gene-UV8b_06815	1241.08	1138.16	1793.7	2885.8	3182.77	4252.76	1390.98	3440.44	-1.30631	2.33901e-10	5.93211e-09	UV8b_06815	CP072757.1	4060657	4061995	-	1191	protein_coding	hypothetical protein && P36605.1 RecName: Full=Histidinol-phosphate aminotransferase; AltName: Full=Imidazole acetol-phosphate transaminase && -	-
gene-UV8b_07845	331.738	325.462	641.926	879.105	1148.34	1180.37	433.042	1069.27	-1.30308	3.0496e-07	4.46645e-06	UV8b_07845	CP072759.1	797838	799870	+	1965	protein_coding	hypothetical protein && - && -	-
gene-UV8b_01064	141.165	48.8192	77.6914	201.957	236.225	218.236	89.2253	218.806	-1.30271	5.94822e-05	0.000488592	UV8b_01064	CP072753.1	4841504	4841860	+	357	protein_coding	hypothetical protein && - && -	-
gene-UV8b_05265	1112.85	875.875	838.096	1997.79	2639.93	2285.79	942.274	2307.84	-1.29333	4.631e-15	2.30984e-13	UV8b_05265	CP072756.1	2980569	2981320	+	591	protein_coding	hypothetical protein && - && -	-
novel.137	157.634	134.971	105.855	317.785	354.819	299.838	132.82	324.147	-1.29136	2.2357e-10	5.68615e-09	-	CP072753.1	3876665	3879275	-	2548	-	-	-
gene-UV8b_05239	198.808	191.448	178.69	458.362	479.199	452.603	189.649	463.388	-1.29016	9.80418e-17	5.82926e-15	UV8b_05239	CP072756.1	2904619	2904930	+	312	protein_coding	hypothetical protein && - && -	-
novel.608	55.2897	43.0758	63.1243	148.498	139.807	106.272	53.8299	131.525	-1.28962	2.66887e-06	3.11993e-05	-	CP072756.1	5312718	5314459	-	1742	-	-	-
gene-UV8b_05802	503.489	556.156	554.523	1387.96	1183.05	1376.79	538.056	1315.93	-1.28937	2.08818e-21	1.83801e-19	UV8b_05802	CP072756.1	4913146	4913592	-	447	protein_coding	hypothetical protein && - && -	-
gene-UV8b_07175	136.46	122.527	170.921	408.863	319.145	321.662	143.302	349.89	-1.28679	4.14956e-10	1.0263e-08	UV8b_07175	CP072758.1	743137	746048	+	2610	protein_coding	hypothetical protein && O15457.2 RecName: Full=MutS protein homolog 4; Short=hMSH4 && PF05192:MutS domain III|PF00488:MutS domain V|PF05190:MutS family domain IV	-
gene-UV8b_03781	658.771	699.742	555.494	1279.06	1734.57	1653.85	638.002	1555.83	-1.28633	9.90588e-15	4.70555e-13	UV8b_03781	CP072755.1	2893350	2894613	+	1185	protein_coding	hypothetical protein && Q7SB53.1 RecName: Full=mRNA-capping enzyme subunit alpha; AltName: Full=GTP--RNA guanylyltransferase; Short=GTase; AltName: Full=mRNA guanylyltransferase; AltName: Full=mRNA processing protein 2 && PF01331:mRNA capping enzyme, catalytic domain|PF03919:mRNA capping enzyme, C-terminal domain	-
gene-UV8b_00487	235.275	79.4509	300.083	468.262	521.623	505.739	204.936	498.541	-1.2836	0.000201869	0.00141481	UV8b_00487	CP072753.1	2549818	2550969	+	1152	protein_coding	hypothetical protein && P24867.1 RecName: Full=PHO85 cyclin-1; AltName: Full=Cyclin HCS26; AltName: Full=G1/S-specific cyclin PCL1 && PF00134:Cyclin, N-terminal domain	-
novel.834	111.756	73.7075	93.2297	205.917	213.084	255.242	92.8976	224.748	-1.28042	2.02062e-08	3.74817e-07	-	CP072759.1	331501	332721	-	892	-	-	-
gene-UV8b_02631	5858.35	7642.6	15808.3	18915.6	26222.9	26029	9769.74	23722.5	-1.27984	0.00708604	0.0272529	UV8b_02631	CP072754.1	3186522	3188681	+	2160	protein_coding	hypothetical protein && O74402.1 RecName: Full=Heat shock protein 78, mitochondrial; Flags: Precursor && PF07724:AAA domain (Cdc48 subfamily)|PF10431:C-terminal, D2-small domain, of ClpB protein|PF00004:ATPase family associated with various cellular activities (AAA)	AAA
gene-UV8b_07172	732.882	453.732	514.706	1704.75	1387.46	1029.51	567.107	1373.91	-1.27792	1.47641e-08	2.8083e-07	UV8b_07172	CP072758.1	733815	734267	+	453	protein_coding	hypothetical protein && Q5AR33.1 RecName: Full=Austinol synthesis protein F && -	-
novel.403	321.151	276.642	297.17	671.209	763.633	703.101	298.321	712.648	-1.25799	9.19078e-18	5.97934e-16	-	CP072755.1	4796046	4798990	+	2872	-	-	-
gene-UV8b_04506	56.466	29.6744	53.4129	98.9984	108.953	123.351	46.5178	110.434	-1.25438	4.24119e-05	0.00035956	UV8b_04506	CP072755.1	6346645	6347001	-	357	protein_coding	hypothetical protein && - && -	-
gene-UV8b_05995	79.9936	40.2041	141.787	235.616	216.941	171.743	87.3282	208.1	-1.25208	0.000577506	0.00345657	UV8b_05995	CP072756.1	5625642	5627299	+	1404	protein_coding	hypothetical protein && O60113.1 RecName: Full=Uncharacterized amino-acid permease C15C4.04c && PF13520:Amino acid permease	-
gene-UV8b_01130	19.9984	27.76	65.0666	99.9883	87.7407	82.5503	37.6083	90.0931	-1.25107	0.00200075	0.00971485	UV8b_01130	CP072753.1	5053824	5054498	-	675	protein_coding	hypothetical protein && - && -	-
gene-UV8b_04526	1459.88	1675.17	1405.24	3657	3903.98	3190.05	1513.43	3583.67	-1.24339	8.13638e-20	6.52218e-18	UV8b_04526	CP072756.1	105630	106552	-	768	protein_coding	hypothetical protein && - && -	-
gene-UV8b_03321	1182.26	1304.72	1395.53	2500.7	2441.31	4214.81	1294.17	3052.27	-1.2377	3.97661e-09	8.44019e-08	UV8b_03321	CP072754.1	6337558	6345148	-	7242	protein_coding	hypothetical protein && Q5BEJ4.1 RecName: Full=Asperfuranone polyketide synthase afoG; AltName: Full=Asperfuranone biosynthesis protein B && PF00109:Beta-ketoacyl synthase, N-terminal domain|PF00698:Acyl transferase domain|PF02801:Beta-ketoacyl synthase, C-terminal domain|PF08659:KR domain|PF00107:Zinc-binding dehydrogenase|PF16197:Ketoacyl-synthetase C-terminal extension|PF08242:Methyltransferas…	ketoacyl-synt
gene-UV8b_00592	32.9385	22.0165	31.0766	47.5192	91.5974	62.6244	28.6772	67.247	-1.23495	0.00111679	0.00599674	UV8b_00592	CP072753.1	3069435	3070389	+	870	protein_coding	hypothetical protein && - && PF00722:Glycosyl hydrolases family 16	-
gene-UV8b_07163	350.56	180.918	383.601	706.848	787.738	656.607	305.027	717.064	-1.23441	6.33614e-07	8.69814e-06	UV8b_07163	CP072758.1	698686	699845	+	966	protein_coding	hypothetical protein && - && -	-
gene-UV8b_00972	182.338	197.191	168.979	492.022	405.921	391.877	182.836	429.94	-1.23313	2.90942e-12	1.02435e-10	UV8b_00972	CP072753.1	4356615	4356824	-	210	protein_coding	hypothetical protein && - && -	-
gene-UV8b_05371	230.57	181.876	219.478	529.641	554.405	397.57	210.641	493.872	-1.23087	1.7576e-10	4.56061e-09	UV8b_05371	CP072756.1	3316201	3316686	+	429	protein_coding	hypothetical protein && - && -	-
gene-UV8b_02506	149.4	126.356	207.825	332.634	362.533	437.422	161.193	377.53	-1.22708	4.20829e-08	7.35059e-07	UV8b_02506	CP072754.1	2750079	2751053	+	876	protein_coding	hypothetical protein && P9WGQ4.1 RecName: Full=Uncharacterized oxidoreductase MT0954 >P9WGQ5.1 RecName: Full=Uncharacterized oxidoreductase Rv0927c && PF00106:short chain dehydrogenase	adh_short
novel.612	68.2298	59.3489	46.6149	153.447	166.804	86.3457	58.0645	135.532	-1.22623	9.45439e-05	0.000733001	-	CP072756.1	5720232	5722471	-	2152	-	-	-
gene-UV8b_01766	230.57	136.885	147.614	343.524	469.557	378.593	171.69	397.225	-1.21516	2.21792e-07	3.34664e-06	UV8b_01766	CP072753.1	7354112	7354564	-	453	protein_coding	hypothetical protein && - && -	-
gene-UV8b_04245	207.042	186.662	233.074	358.374	367.354	727.771	208.926	484.5	-1.21376	8.52984e-06	8.6925e-05	UV8b_04245	CP072755.1	4956681	4958138	+	1458	protein_coding	hypothetical protein && - && PF15463:Extracellular mutant protein 11	-
gene-UV8b_08012	219.982	143.586	421.476	446.483	627.683	738.208	261.681	604.125	-1.20652	0.000210256	0.00146105	UV8b_08012	CP072759.1	1318579	1319023	-	303	protein_coding	hypothetical protein && - && -	-
gene-UV8b_07562	16.4693	31.5889	33.99	67.3189	72.3137	51.2381	27.3494	63.6236	-1.20509	0.00133619	0.00695813	UV8b_07562	CP072758.1	2415499	2416233	-	636	protein_coding	hypothetical protein && - && -	-
gene-UV8b_05932	2577.44	2638.15	5123.75	6454.69	7675.86	9670.72	3446.45	7933.76	-1.20276	2.04896e-06	2.47252e-05	UV8b_05932	CP072756.1	5306524	5307538	+	921	protein_coding	hypothetical protein && - && -	-
gene-UV8b_02765	1703.39	1633.05	2304.52	4425.23	4389.93	4137	1880.32	4317.39	-1.19892	1.63264e-14	7.59475e-13	UV8b_02765	CP072754.1	3630063	3632120	+	1713	protein_coding	hypothetical protein && A4QT54.2 RecName: Full=Mitochondrial distribution and morphology protein 34 && -	-
gene-UV8b_04910	318.798	257.498	349.611	685.069	767.49	670.84	308.636	707.799	-1.19811	5.12892e-13	2.02852e-11	UV8b_04910	CP072756.1	1364800	1365294	-	495	protein_coding	hypothetical protein && - && -	-
gene-UV8b_05567	1438.71	1416.72	1675.22	3269.92	3387.17	3730.89	1510.21	3462.66	-1.19693	9.74713e-21	8.10275e-19	UV8b_05567	CP072756.1	4099439	4101742	+	2229	protein_coding	hypothetical protein && - && PF12796:Ankyrin repeats (3 copies)	-
novel.245	35.2913	30.6317	48.5571	107.908	75.2063	79.7037	38.16	87.6061	-1.19651	0.000203983	0.00142407	-	CP072754.1	5294222	5300575	+	2716	-	-	-
novel.556	683.474	395.34	721.559	1222.63	1461.7	1438.46	600.125	1374.26	-1.19614	3.10145e-08	5.53575e-07	-	CP072756.1	1008650	1010205	-	1477	-	-	-
gene-UV8b_04296	81.1699	69.8785	103.912	179.187	232.368	172.691	84.9869	194.749	-1.19554	1.00745e-06	1.29212e-05	UV8b_04296	CP072755.1	5137603	5137910	-	228	protein_coding	hypothetical protein && - && -	-
gene-UV8b_06242	95.2865	139.757	184.517	295.015	416.527	250.497	139.854	320.68	-1.19325	1.36178e-05	0.000130065	UV8b_06242	CP072757.1	898984	900872	+	1473	protein_coding	hypothetical protein && - && -	-
gene-UV8b_07059	1082.27	1126.67	2257.91	2562.08	3153.84	4487.13	1488.95	3401.02	-1.19156	0.00725058	0.0276768	UV8b_07059	CP072757.1	4922116	4924378	+	1989	protein_coding	hypothetical protein && - && -	-
gene-UV8b_02726	2638.61	3308.22	4811.04	6981.36	9003.54	8588.08	3585.96	8190.99	-1.19146	1.19776e-08	2.31259e-07	UV8b_02726	CP072754.1	3490899	3491552	-	654	protein_coding	hypothetical protein && Q4I624.1 RecName: Full=Hsp70 nucleotide exchange factor FES1 && PF13646:HEAT repeats|PF08609:Nucleotide exchange factor Fes1	-
gene-UV8b_00576	999.92	805.039	1043.01	2123.51	2489.52	1879.68	949.322	2164.24	-1.18922	1.72078e-13	7.28732e-12	UV8b_00576	CP072753.1	3014230	3016965	-	2397	protein_coding	hypothetical protein && P23622.3 RecName: Full=Sulfate permease 2; AltName: Full=Sulfate permease II && PF00916:Sulfate permease family|PF01740:STAS domain	Sulfate_transp
gene-UV8b_06347	13217.8	14002.5	13397.9	31380.5	29532	31626.3	13539.4	30846.2	-1.18791	2.20587e-32	3.73667e-30	UV8b_06347	CP072757.1	1457165	1457689	-	414	protein_coding	hypothetical protein && P0CT13.1 RecName: Full=Histone H2B >L7I1W3.1 RecName: Full=Histone H2B && PF00125:Core histone H2A/H2B/H3/H4	Histone
gene-UV8b_00585	225.864	270.899	389.428	623.69	750.134	647.118	295.397	673.647	-1.18706	1.59661e-08	3.02414e-07	UV8b_00585	CP072753.1	3042655	3044283	-	1578	protein_coding	hypothetical protein && P40474.1 RecName: Full=Quinidine resistance protein 2 && PF07690:Major Facilitator Superfamily	MFS_1
gene-UV8b_00002	14.1165	31.5889	15.5383	51.4791	45.3166	43.6473	20.4146	46.8143	-1.18597	0.00553915	0.0223809	UV8b_00002	CP072753.1	59431	59952	+	522	protein_coding	hypothetical protein && - && -	-
gene-UV8b_05846	489.372	368.537	408.851	835.546	874.514	1165.19	422.254	958.418	-1.18424	1.192e-10	3.14759e-09	UV8b_05846	CP072756.1	5043337	5043819	-	483	protein_coding	hypothetical protein && - && PF13577:SnoaL-like domain	-
gene-UV8b_04580	82.3463	58.3916	55.3552	192.057	169.696	81.6014	65.3644	147.785	-1.18085	0.000528781	0.00321421	UV8b_04580	CP072756.1	259093	259509	+	417	protein_coding	hypothetical protein && - && -	-
gene-UV8b_04628	2050.42	1430.12	2072.42	4265.84	4172.02	4141.75	1850.99	4193.2	-1.1801	2.33433e-13	9.56968e-12	UV8b_04628	CP072756.1	407612	409190	+	1128	protein_coding	hypothetical protein && A0A0B5L7R4.1 RecName: Full=Secondary metabolism regulator LAE1; AltName: Full=Methyltransferase LAE1; AltName: Full=Velvet complex subunit LAE1 && PF13489:Methyltransferase domain	-
novel.812	267.037	254.626	253.468	606.86	643.11	504.79	258.377	584.92	-1.17927	2.57548e-13	1.04628e-11	-	CP072759.1	969295	970596	+	1302	-	-	-
gene-UV8b_05152	476.432	363.751	652.608	1078.09	1188.84	1108.26	497.597	1125.06	-1.17681	7.27465e-09	1.46768e-07	UV8b_05152	CP072756.1	2603919	2605678	+	1554	protein_coding	hypothetical protein && O06837.1 RecName: Full=Phenylacetaldehyde dehydrogenase; Short=PAD && PF00171:Aldehyde dehydrogenase family	Aldedh
gene-UV8b_04379	501.136	476.705	774.001	1039.48	1286.22	1622.54	583.948	1316.08	-1.17184	1.72509e-07	2.66572e-06	UV8b_04379	CP072755.1	5430049	5431274	-	945	protein_coding	hypothetical protein && - && -	-
gene-UV8b_01646	557.602	380.981	469.062	1050.37	1032.64	1079.8	469.215	1054.27	-1.17003	1.04966e-12	3.95959e-11	UV8b_01646	CP072753.1	6966844	6968724	-	1881	protein_coding	hypothetical protein && Q9Y884.1 RecName: Full=MAP kinase kinase skh1/pek1 && PF00069:Protein kinase domain	Pkinase
gene-UV8b_05027	7342.94	6981.15	7081.57	15188.3	17144.1	15724.4	7135.22	16019	-1.16681	9.5685e-28	1.30161e-25	UV8b_05027	CP072756.1	2180807	2181212	+	351	protein_coding	hypothetical protein && Q8NIQ8.3 RecName: Full=Histone H4.2 && -	-
gene-UV8b_01058	781.114	576.258	960.46	1737.42	1891.73	1573.2	772.611	1734.12	-1.16651	8.23565e-10	1.94067e-08	UV8b_01058	CP072753.1	4828290	4831979	-	3429	protein_coding	hypothetical protein && - && PF12396:Protein of unknown function (DUF3659)	-
gene-UV8b_04150	72.9353	60.3061	47.586	112.858	146.556	144.226	60.2758	134.547	-1.16489	1.20412e-05	0.000117252	UV8b_04150	CP072755.1	4619352	4620217	-	786	protein_coding	hypothetical protein && - && PF11937:Protein of unknown function (DUF3455)	-
gene-UV8b_01728	603.481	850.986	922.586	1767.12	1678.64	1886.32	792.351	1777.36	-1.16416	1.59397e-11	4.96897e-10	UV8b_01728	CP072753.1	7260404	7262048	+	1509	protein_coding	hypothetical protein && B8NI10.1 RecName: Full=Beta-cyclopiazonate dehydrogenase; AltName: Full=Beta-Cyclopiazonate oxidocyclase; AltName: Full=FAD-dependent oxidoreductase cpaO; Flags: Precursor && PF13450:NAD(P)-binding Rossmann-like domain	-
gene-UV8b_03830	552.897	402.041	569.09	1127.59	1268.86	1016.22	508.009	1137.56	-1.16387	2.80426e-11	8.36433e-10	UV8b_03830	CP072755.1	3432851	3434913	+	1890	protein_coding	hypothetical protein && - && -	-
gene-UV8b_03296	986.979	891.19	916.759	2072.04	2102.88	2079.89	931.643	2084.94	-1.16283	1.86848e-24	2.09691e-22	UV8b_03296	CP072754.1	5899753	5900211	+	459	protein_coding	hypothetical protein && - && -	-
gene-UV8b_00261	327.033	404.912	430.216	846.436	886.084	859.662	387.387	864.061	-1.15506	2.3231e-14	1.05337e-12	UV8b_00261	CP072753.1	1827759	1829232	-	1060	protein_coding	hypothetical protein && - && -	-
gene-UV8b_07711	262.332	201.978	221.421	466.282	558.262	497.2	228.577	507.248	-1.15305	1.86804e-11	5.76333e-10	UV8b_07711	CP072759.1	319237	321138	-	975	protein_coding	hypothetical protein && - && -	-
gene-UV8b_06629	147.047	119.655	235.017	356.394	416.527	342.536	167.24	371.819	-1.15141	3.6753e-06	4.08883e-05	UV8b_06629	CP072757.1	3133899	3135695	+	1662	protein_coding	hypothetical protein && - && PF03403:Platelet-activating factor acetylhydrolase, isoform II	PAF-AH_p_II
gene-UV8b_04900	119.99	69.8785	111.681	233.636	221.762	211.594	100.517	222.331	-1.1499	1.44806e-06	1.80565e-05	UV8b_04900	CP072756.1	1326682	1327081	-	270	protein_coding	hypothetical protein && - && -	-
gene-UV8b_01599	937.572	818.44	763.318	2090.85	1981.4	1514.37	839.777	1862.2	-1.14955	2.3937e-12	8.52804e-11	UV8b_01599	CP072753.1	6824314	6826155	+	1842	protein_coding	hypothetical protein && - && -	-
gene-UV8b_03341	1045.8	979.256	1040.09	2227.46	2436.49	2127.33	1021.72	2263.76	-1.14795	1.004e-21	9.10498e-20	UV8b_03341	CP072755.1	109523	110548	+	1026	protein_coding	hypothetical protein && Q0J9W0.2 RecName: Full=Cyclin-P1-1; Short=CycP1;1 && PF08613:Cyclin	-
gene-UV8b_00085	184.691	103.382	194.229	406.883	341.321	317.866	160.767	355.357	-1.14643	3.39306e-06	3.83181e-05	UV8b_00085	CP072753.1	464333	466627	-	1620	protein_coding	hypothetical protein && - && -	-
gene-UV8b_02524	354.089	229.738	359.323	700.908	736.636	647.118	314.383	694.888	-1.14583	3.42512e-09	7.36612e-08	UV8b_02524	CP072754.1	2785819	2788434	-	2034	protein_coding	hypothetical protein && Q10211.1 RecName: Full=Uncharacterized protein C4H3.03c && PF00723:Glycosyl hydrolases family 15	-
gene-UV8b_07500	1029.33	929.48	862.375	2381.9	2171.34	1683.27	940.395	2078.84	-1.14487	1.98915e-12	7.20104e-11	UV8b_07500	CP072758.1	2170507	2171568	-	960	protein_coding	hypothetical protein && - && -	-
novel.193	567.013	487.235	518.59	1039.48	1305.5	1130.09	524.28	1158.36	-1.14473	8.47383e-15	4.09022e-13	-	CP072754.1	1468938	1472013	+	3016	-	-	-
gene-UV8b_03011	697.591	559.985	904.134	1686.93	1624.65	1466.93	720.57	1592.84	-1.14426	3.97862e-10	9.89474e-09	UV8b_03011	CP072754.1	4513245	4516268	-	2694	protein_coding	hypothetical protein && - && -	-
gene-UV8b_02327	139.989	107.211	184.517	232.646	369.282	351.076	143.906	317.668	-1.14255	8.6876e-06	8.82289e-05	UV8b_02327	CP072754.1	2132112	2132420	-	309	protein_coding	hypothetical protein && - && -	-
gene-UV8b_07715	368.206	347.478	370.977	881.085	744.349	770.469	362.22	798.635	-1.14087	1.49152e-15	7.78541e-14	UV8b_07715	CP072759.1	333896	336624	+	2220	protein_coding	hypothetical protein && P28348.1 RecName: Full=Nitrogen assimilation transcription factor nirA && PF00172:Fungal Zn(2)-Cys(6) binuclear cluster domain|PF04082:Fungal specific transcription factor domain	Fungal_trans
gene-UV8b_00622	1395.18	963.941	1667.45	3091.72	2990.9	2728.9	1342.19	2937.17	-1.12998	3.56725e-09	7.62542e-08	UV8b_00622	CP072753.1	3182568	3184150	-	834	protein_coding	hypothetical protein && A7XRZ1.1 RecName: Full=Probable methyltransferase tdiE; AltName: Full=Terrequinone biosynthesis protein D && PF13489:Methyltransferase domain	-
gene-UV8b_07968	32.9385	20.102	46.6149	46.5292	66.5286	104.374	33.2185	72.4773	-1.12686	0.00725469	0.0276807	UV8b_07968	CP072759.1	1183931	1184431	-	501	protein_coding	hypothetical protein && - && -	-
gene-UV8b_03652	1653.98	1546.9	1790.79	3740.16	3635.93	3523.1	1663.89	3633.06	-1.1266	1.74021e-22	1.66208e-20	UV8b_03652	CP072755.1	1285114	1286483	-	936	protein_coding	hypothetical protein && O94437.1 RecName: Full=Abhydrolase domain-containing protein C22H12.03 && PF00561:alpha/beta hydrolase fold	Abhydrolase_1
gene-UV8b_07204	230.57	223.037	239.872	502.912	489.805	516.177	231.16	502.964	-1.12159	3.12595e-14	1.40324e-12	UV8b_07204	CP072758.1	1037540	1037938	-	399	protein_coding	hypothetical protein && - && -	-
gene-UV8b_03702	14.1165	13.4014	16.5094	32.6695	37.6031	25.6191	14.6758	31.9639	-1.12138	0.0140344	0.0468022	UV8b_03702	CP072755.1	1469142	1470619	+	273	protein_coding	hypothetical protein && - && -	-
gene-UV8b_01389	882.282	820.355	1481.96	2588.81	2158.81	2181.42	1061.53	2309.68	-1.1211	2.46828e-07	3.68109e-06	UV8b_01389	CP072753.1	6079661	6080340	+	561	protein_coding	hypothetical protein && - && -	-
gene-UV8b_03040	592.894	590.617	1042.04	1639.41	1594.76	1600.72	741.849	1611.63	-1.11858	1.99074e-07	3.03444e-06	UV8b_03040	CP072754.1	4624602	4624946	-	213	protein_coding	hypothetical protein && - && -	-
novel.836	18.822	20.102	21.3651	54.4491	52.0659	24.6702	20.0964	43.7284	-1.11857	0.0117254	0.0405512	-	CP072759.1	872671	873482	-	812	-	-	-
novel.411	71.7589	60.3061	99.0566	181.167	194.765	126.198	77.0405	167.377	-1.11795	5.55913e-05	0.000459999	-	CP072755.1	5203020	5205009	+	1990	-	-	-
gene-UV8b_07949	32.9385	17.2303	23.3074	62.369	48.2092	47.4427	24.4921	52.6736	-1.11631	0.00389714	0.0167489	UV8b_07949	CP072759.1	1122803	1123126	-	261	protein_coding	hypothetical protein && - && -	-
gene-UV8b_01317	1724.57	1656.98	2238.48	3287.74	4255.9	4637.05	1873.34	4060.23	-1.11581	2.03547e-10	5.23289e-09	UV8b_01317	CP072753.1	5762629	5765012	-	2313	protein_coding	hypothetical protein && O74441.1 RecName: Full=Choline transporter-like protein ctl1 && PF04515:Plasma-membrane choline transporter	-
gene-UV8b_06037	316.445	277.6	303.968	629.63	640.218	668.942	299.337	646.263	-1.11171	5.37163e-15	2.63533e-13	UV8b_06037	CP072757.1	37251	38813	+	1563	protein_coding	hypothetical protein && - && -	-
gene-UV8b_04881	365.853	353.222	311.737	865.246	665.286	685.073	343.604	738.535	-1.10459	2.7406e-11	8.22914e-10	UV8b_04881	CP072756.1	1271570	1273229	+	1302	protein_coding	hypothetical protein && - && PF00505:HMG (high mobility group) box	HMG_box
novel.54	28.233	22.9738	28.1631	57.419	58.8152	54.0847	26.4566	56.773	-1.10438	0.00124095	0.0065268	-	CP072753.1	4106524	4108877	+	2191	-	-	-
gene-UV8b_00230	301.152	356.093	631.243	1022.65	957.434	784.702	429.496	921.596	-1.10002	1.25245e-05	0.000121431	UV8b_00230	CP072753.1	1596452	1597600	-	903	protein_coding	hypothetical protein && - && -	-
gene-UV8b_02671	105.874	98.5957	107.797	201.957	244.902	222.032	104.089	222.964	-1.09981	3.5756e-08	6.29445e-07	UV8b_02671	CP072754.1	3305608	3306679	-	420	protein_coding	hypothetical protein && - && -	-
gene-UV8b_02576	1419.89	1648.37	2601.69	4276.73	4481.52	3389.31	1889.98	4049.19	-1.09888	4.67313e-07	6.58572e-06	UV8b_02576	CP072754.1	3005356	3006296	+	666	protein_coding	hypothetical protein && - && -	-
gene-UV8b_06774	746.999	759.091	947.836	1563.18	2000.68	1693.7	817.975	1752.52	-1.09881	3.81666e-12	1.31792e-10	UV8b_06774	CP072757.1	3945376	3947305	-	1719	protein_coding	hypothetical protein && - && -	-
gene-UV8b_05463	1323.42	960.112	956.576	2221.52	2474.09	2228.86	1080.04	2308.16	-1.09679	8.36533e-12	2.73105e-10	UV8b_05463	CP072756.1	3777544	3779216	+	1584	protein_coding	hypothetical protein && - && -	-
gene-UV8b_00099	28.233	17.2303	38.8457	66.3289	60.7435	53.1358	28.103	60.0694	-1.0965	0.00393254	0.0168527	UV8b_00099	CP072753.1	503037	503445	+	306	protein_coding	hypothetical protein && - && -	-
gene-UV8b_06030	22.3511	22.9738	25.2497	74.2488	50.1375	26.5679	23.5249	50.3181	-1.0942	0.0142388	0.0473817	UV8b_06030	CP072756.1	5719334	5720218	+	885	protein_coding	hypothetical protein && B8NM79.2 RecName: Full=Glutathione S-transferase-like protein ustS; AltName: Full=Ustiloxin B biosynthesis protein S && -	-
gene-UV8b_04883	452.905	317.804	370.005	795.947	832.09	797.037	380.238	808.358	-1.09068	3.08228e-11	9.04336e-10	UV8b_04883	CP072756.1	1275180	1276993	+	1542	protein_coding	hypothetical protein && - && PF05192:MutS domain III	-
gene-UV8b_07112	507.018	515.952	548.696	1207.78	1145.45	991.552	523.889	1114.93	-1.08909	4.65841e-15	2.31068e-13	UV8b_07112	CP072758.1	120548	122546	-	1581	protein_coding	hypothetical protein && - && -	-
gene-UV8b_00291	3609.12	5269.61	5276.22	10465.1	10216.5	9432.56	4718.32	10038.1	-1.08887	3.63119e-11	1.04156e-09	UV8b_00291	CP072753.1	1927458	1929423	+	1845	protein_coding	hypothetical protein && - && PF00412:LIM domain	LIM
gene-UV8b_01630	1577.52	1246.33	1080.88	2746.21	3069.96	2481.25	1301.58	2765.81	-1.08822	8.83122e-11	2.37385e-09	UV8b_01630	CP072753.1	6916458	6917742	+	1047	protein_coding	hypothetical protein && O13876.1 RecName: Full=GTP-binding protein ypt4 && PF00071:Ras family	Ras
novel.854	37.644	53.6054	42.7303	113.848	80.0272	92.0388	44.6599	95.3047	-1.08783	0.000252414	0.00171247	-	CP072759.1	2272201	2275523	-	3323	-	PF02102:Deuterolysin metalloprotease (M35) family	-
novel.590	503.489	447.988	468.091	976.124	1139.66	899.514	473.189	1005.1	-1.08767	2.50151e-13	1.02084e-11	-	CP072756.1	3304739	3311421	-	6613	-	-	-
gene-UV8b_07024	28.233	55.5199	21.3651	59.399	62.6719	101.527	35.0394	74.5328	-1.08457	0.00877769	0.0320436	UV8b_07024	CP072757.1	4801874	4802170	+	297	protein_coding	hypothetical protein && - && -	-
gene-UV8b_05874	3639.71	3617.41	5132.49	8215.87	8962.08	9098.56	4129.87	8758.84	-1.08451	1.67385e-11	5.19995e-10	UV8b_05874	CP072756.1	5131193	5134177	+	2760	protein_coding	hypothetical protein && - && -	-
novel.627	257.626	211.55	270.949	534.591	564.047	467.785	246.708	522.141	-1.0825	2.16919e-10	5.54844e-09	-	CP072757.1	1092629	1096362	+	3444	-	-	-
gene-UV8b_06148	766.997	660.496	1205.19	1709.7	2001.64	1863.55	877.56	1858.3	-1.08205	3.1846e-07	4.649e-06	UV8b_06148	CP072757.1	595184	597497	-	1593	protein_coding	hypothetical protein && Q8WU08.2 RecName: Full=Serine/threonine-protein kinase 32A; AltName: Full=Yet another novel kinase 1 && PF00069:Protein kinase domain	Pkinase
gene-UV8b_04938	2576.26	1745.05	2395.81	4485.62	4779.46	4940.68	2239.04	4735.25	-1.08096	2.18644e-11	6.65419e-10	UV8b_04938	CP072756.1	1459937	1463226	+	3126	protein_coding	hypothetical protein && Q86IH1.1 RecName: Full=Homeobox protein 4; Short=DdHbx-4 && PF05920:Homeobox KN domain	Coprinus_mating
gene-UV8b_03630	1995.13	2263.87	3668.01	6176.51	5752.32	4811.64	2642.34	5580.15	-1.07822	6.46706e-07	8.83733e-06	UV8b_03630	CP072755.1	1215876	1218451	+	2268	protein_coding	hypothetical protein && - && PF13854:Kelch motif	-
gene-UV8b_00072	62.3479	39.2468	47.586	98.9984	85.8123	128.095	49.7269	104.302	-1.07643	0.000350957	0.0022701	UV8b_00072	CP072753.1	424054	424584	-	312	protein_coding	hypothetical protein && - && -	-
gene-UV8b_05710	1189.32	1159.22	1273.17	2191.82	3078.64	2355.06	1207.23	2541.84	-1.07414	8.80675e-12	2.86475e-10	UV8b_05710	CP072756.1	4614003	4614859	-	765	protein_coding	hypothetical protein && Q4IPC8.1 RecName: Full=RNA polymerase II subunit A C-terminal domain phosphatase SSU72; Short=CTD phosphatase SSU72; AltName: Full=Suppressor of SUA7 protein 2 homolog && PF04722:Ssu72-like protein	-
novel.724	18.822	37.3324	33.0189	75.2387	53.0301	60.7267	29.7244	62.9985	-1.07165	0.00354678	0.0155165	-	CP072758.1	59943	61529	+	1519	-	-	-
gene-UV8b_05924	221.159	213.465	196.171	477.172	432.918	414.649	210.265	441.58	-1.07145	2.28939e-11	6.94398e-10	UV8b_05924	CP072756.1	5285642	5286258	-	381	protein_coding	hypothetical protein && - && -	-
gene-UV8b_02086	99.992	99.553	82.5472	234.626	170.66	186.924	94.0307	197.404	-1.07106	2.22573e-06	2.65726e-05	UV8b_02086	CP072754.1	1203726	1204099	-	324	protein_coding	hypothetical protein && - && -	-
gene-UV8b_05727	1276.37	1209.95	1202.28	2650.19	2880.98	2207.03	1229.53	2579.4	-1.06911	1.42622e-14	6.66907e-13	UV8b_05727	CP072756.1	4666693	4668846	+	2082	protein_coding	hypothetical protein && Q9US10.1 RecName: Full=Uncharacterized membrane protein C6F6.13c && PF05277:Protein of unknown function (DUF726)	-
gene-UV8b_01854	396.439	448.946	571.032	945.434	944.899	1075.05	472.139	988.462	-1.0645	3.17899e-10	7.97235e-09	UV8b_01854	CP072754.1	370348	371476	+	1035	protein_coding	hypothetical protein && N4WR35.1 RecName: Full=NADP-dependent oxidoreductase RED1; AltName: Full=T-toxin biosynthesis protein RED1 && PF16884:N-terminal domain of oxidoreductase|PF00107:Zinc-binding dehydrogenase	ADH_zinc_N
gene-UV8b_07127	58.8188	70.8358	75.7492	163.347	160.054	107.221	68.4679	143.541	-1.06378	6.48683e-05	0.000528003	UV8b_07127	CP072758.1	556635	557247	+	489	protein_coding	hypothetical protein && - && PF01476:LysM domain	LysM
gene-UV8b_05955	62.3479	77.5364	45.6437	137.608	169.696	78.7549	61.8427	128.686	-1.05663	0.00171882	0.00854932	UV8b_05955	CP072756.1	5485876	5486319	+	444	protein_coding	hypothetical protein && - && -	-
gene-UV8b_04010	171.751	163.688	178.69	365.304	349.034	354.871	171.376	356.403	-1.05643	8.46199e-11	2.28143e-09	UV8b_04010	CP072755.1	4086961	4087293	-	333	protein_coding	hypothetical protein && - && -	-
gene-UV8b_06838	2929.18	3075.61	5210.18	7713.95	7528.34	8067.16	3738.32	7769.82	-1.05532	3.56651e-07	5.14793e-06	UV8b_06838	CP072757.1	4239848	4241573	+	1128	protein_coding	hypothetical protein && - && -	-
gene-UV8b_04968	174.104	156.03	181.604	346.494	414.599	301.736	170.579	354.276	-1.05488	3.53913e-08	6.2425e-07	UV8b_04968	CP072756.1	1702334	1704658	+	2325	protein_coding	hypothetical protein && - && -	-
gene-UV8b_00789	3365.61	3983.08	5512.21	8417.83	10301.3	7986.5	4286.96	8901.89	-1.05397	3.43777e-08	6.07564e-07	UV8b_00789	CP072753.1	3715122	3717520	+	2010	protein_coding	hypothetical protein && O14353.1 RecName: Full=Biotin--protein ligase; AltName: Full=Biotin apo-protein ligase; Includes: RecName: Full=Biotin--[methylmalonyl-CoA-carboxytransferase] ligase; Includes: RecName: Full=Biotin--[propionyl-CoA-carboxylase [ATP-hydrolyzing]] ligase; AltName: Full=Holocarboxylase synthetase; Short=HCS; Includes: RecName: Full=Biotin--[methylcrotonoyl-CoA-carboxylase] lig…	BPL_LipA_LipB
novel.55	198.808	169.431	200.055	479.152	419.42	279.912	189.431	392.828	-1.05264	2.86051e-06	3.30949e-05	-	CP072753.1	4181376	4181866	+	491	-	-	-
gene-UV8b_03697	2225.7	2130.82	2885.27	4477.7	5680	4864.77	2413.93	5007.49	-1.05256	5.40765e-11	1.52194e-09	UV8b_03697	CP072755.1	1454567	1455565	+	999	protein_coding	hypothetical protein && Q0IHF9.2 RecName: Full=Store-operated calcium entry-associated regulatory factor; Short=SARAF; Short=SOCE-associated regulatory factor; AltName: Full=Transmembrane protein 66; Flags: Precursor && PF06682:SOCE-associated regulatory factor of calcium homoeostasis	-
novel.232	96.4628	79.4509	72.8357	183.147	199.586	131.891	82.9165	171.541	-1.05246	2.79791e-05	0.000248463	-	CP072754.1	4100741	4101296	+	556	-	-	-
gene-UV8b_00532	1669.28	1445.43	2612.37	3887.67	4035.11	3945.34	1909.03	3956.04	-1.05103	2.31278e-07	3.46069e-06	UV8b_00532	CP072753.1	2832800	2834376	+	1494	protein_coding	hypothetical protein && - && -	-
gene-UV8b_08143	752.881	688.255	774.001	1518.63	1584.15	1485.91	738.379	1529.56	-1.05097	5.21046e-18	3.49101e-16	UV8b_08143	CP072759.1	1700848	1701730	-	699	protein_coding	hypothetical protein && - && -	-
gene-UV8b_02575	1858.67	1640.71	2742.51	4076.75	4228.91	4619.02	2080.63	4308.23	-1.04992	3.01276e-08	5.39891e-07	UV8b_02575	CP072754.1	3001786	3003416	-	1491	protein_coding	hypothetical protein && O74369.2 RecName: Full=Inositol phosphosphingolipids phospholipase C; Short=IPS phospholipase C; Short=IPS-PLC && PF03372:Endonuclease/Exonuclease/phosphatase family	Exo_endo_phos
gene-UV8b_00231	30.5858	34.4606	25.2497	61.379	77.1346	48.3916	30.0987	62.3017	-1.04946	0.00292673	0.0132909	UV8b_00231	CP072753.1	1600452	1600926	+	387	protein_coding	hypothetical protein && - && -	-
gene-UV8b_00342	622.303	578.173	555.494	1155.31	1197.52	1275.26	585.323	1209.36	-1.04789	1.78666e-16	1.02674e-14	UV8b_00342	CP072753.1	2075094	2078336	-	3243	protein_coding	hypothetical protein && - && PF02194:PXA domain|PF00787:PX domain|PF08628:Sorting nexin C terminal	PX
gene-UV8b_05012	577.601	606.89	484.6	1223.62	1143.52	1078.85	556.364	1148.66	-1.04614	3.74741e-13	1.4953e-11	UV8b_05012	CP072756.1	1924478	1925170	-	555	protein_coding	hypothetical protein && - && PF10914:Protein of unknown function (DUF2781)	-
gene-UV8b_00440	2325.7	2776	3135.82	5166.72	5801.49	6027.12	2745.84	5665.11	-1.04452	7.59044e-13	2.92476e-11	UV8b_00440	CP072753.1	2390993	2392375	-	1233	protein_coding	hypothetical protein && - && -	-
gene-UV8b_01564	371.735	341.735	535.1	691.009	792.558	1091.18	416.19	858.25	-1.0437	3.31731e-06	3.76045e-05	UV8b_01564	CP072753.1	6717880	6718571	-	351	protein_coding	hypothetical protein && - && PF00010:Helix-loop-helix DNA-binding domain	HLH
gene-UV8b_00098	794.054	563.814	1253.75	1999.77	1825.2	1548.53	870.538	1791.17	-1.04073	2.59787e-05	0.00023254	UV8b_00098	CP072753.1	501203	502340	-	912	protein_coding	hypothetical protein && Q99034.1 RecName: Full=Acetylxylan esterase; Flags: Precursor && PF01083:Cutinase	-
gene-UV8b_07798	276.448	170.389	277.747	593.99	572.725	322.61	241.528	496.442	-1.04051	9.75856e-05	0.000754628	UV8b_07798	CP072759.1	667106	668338	-	1008	protein_coding	hypothetical protein && - && PF09362:Domain of unknown function (DUF1996)	-
gene-UV8b_00292	903.457	645.18	740.982	1668.12	1580.3	1442.26	763.206	1563.56	-1.036	5.59212e-11	1.56894e-09	UV8b_00292	CP072753.1	1933517	1935959	+	2298	protein_coding	hypothetical protein && - && PF11885:Protein of unknown function (DUF3405)	-
gene-UV8b_03773	419.966	423.1	504.023	864.256	891.869	1004.84	449.03	920.32	-1.03462	2.4652e-12	8.74806e-11	UV8b_03773	CP072755.1	2825576	2827855	-	2280	protein_coding	hypothetical protein && O43058.1 RecName: Full=Forkhead protein sep1 && PF00250:Forkhead domain	Fork_head
gene-UV8b_00610	1201.08	790.68	1789.82	2241.32	2436.49	3064.8	1260.53	2580.87	-1.03382	3.85551e-05	0.000333797	UV8b_00610	CP072753.1	3136729	3137100	+	372	protein_coding	hypothetical protein && - && -	-
gene-UV8b_07734	185.867	113.912	168.979	341.544	294.076	321.662	156.253	319.094	-1.03371	1.65777e-06	2.04443e-05	UV8b_07734	CP072759.1	390226	391070	-	639	protein_coding	hypothetical protein && - && -	-
gene-UV8b_07021	24.7039	28.7172	33.99	44.5493	68.457	66.4198	29.137	59.8087	-1.03342	0.00379556	0.0163751	UV8b_07021	CP072757.1	4793837	4795185	-	1062	protein_coding	hypothetical protein && - && -	-
gene-UV8b_01135	8166.4	4927.87	9777.47	18053.3	16696.8	12040	7623.91	15596.7	-1.03266	1.13266e-05	0.000111625	UV8b_01135	CP072753.1	5073447	5074002	+	423	protein_coding	hypothetical protein && Q4WQY7.1 RecName: Full=Probable decarboxylase tpcK; AltName: Full=Trypacidin synthesis protein K && PF07110:EthD domain	-
gene-UV8b_05779	828.169	693.999	1136.24	1547.34	2209.91	1673.78	886.135	1810.34	-1.03051	6.81649e-07	9.25846e-06	UV8b_05779	CP072756.1	4842118	4843411	-	1230	protein_coding	hypothetical protein && P38838.1 RecName: Full=DNA-dependent metalloprotease WSS1; AltName: Full=DNA damage response protein WSS1; AltName: Full=SUMO-dependent isopeptidase WSS1; AltName: Full=Weak suppressor of SMT3 protein 1 && PF08325:WLM domain	-
gene-UV8b_07494	118.814	103.382	110.71	252.446	236.225	189.771	110.969	226.147	-1.02865	8.47638e-07	1.10451e-05	UV8b_07494	CP072758.1	2151973	2152771	-	327	protein_coding	hypothetical protein && - && -	-
novel.534	42.3495	38.2896	52.4417	107.908	86.7765	76.8572	44.3603	90.514	-1.02711	0.000559969	0.00336911	-	CP072756.1	4635432	4636545	+	996	-	-	-
novel.215	77.6408	83.2799	80.6049	179.187	141.735	170.794	80.5085	163.905	-1.02434	4.64799e-06	5.02767e-05	-	CP072754.1	2960324	2962518	+	2069	-	-	-
gene-UV8b_06021	38.8204	30.6317	26.2209	68.3089	54.9584	70.2152	31.891	64.4942	-1.02348	0.0022072	0.0105687	UV8b_06021	CP072756.1	5699682	5701072	-	1242	protein_coding	hypothetical protein && B8NM72.1 RecName: Full=Cysteine desulfurase-like protein ustD; AltName: Full=Ustiloxin B biosynthesis protein D && PF00266:Aminotransferase class-V	Aminotran_5
gene-UV8b_05170	1579.87	1003.19	1422.72	2708.59	3297.51	2122.59	1335.26	2709.56	-1.02139	8.06506e-07	1.05551e-05	UV8b_05170	CP072756.1	2686307	2688206	+	1674	protein_coding	hypothetical protein && P49374.1 RecName: Full=High-affinity glucose transporter && PF00083:Sugar (and other) transporter	Sugar_tr
gene-UV8b_03466	1549.29	1873.32	2103.5	3591.66	3866.37	3747.02	1842.03	3735.02	-1.01925	7.88621e-13	3.02574e-11	UV8b_03466	CP072755.1	733481	734851	-	960	protein_coding	hypothetical protein && P33303.2 RecName: Full=Succinate/fumarate mitochondrial transporter; AltName: Full=Regulator of acetyl-CoA synthase activity && PF00153:Mitochondrial carrier protein	Mito_carr
gene-UV8b_06626	871.695	998.401	761.376	1902.75	1938.01	1484.96	877.157	1775.24	-1.01695	5.12093e-10	1.25274e-08	UV8b_06626	CP072757.1	3120709	3121521	+	813	protein_coding	hypothetical protein && - && -	-
novel.862	318.798	392.468	504.994	757.337	788.702	914.695	405.42	820.245	-1.01481	9.04403e-08	1.49535e-06	-	CP072760.1	73441	83333	-	9893	-	PF00961:LAGLIDADG endonuclease|PF00119:ATP synthase A chain|PF07460:NUMOD3 motif (2 copies)	-
gene-UV8b_06468	2110.42	2731.96	3587.4	4871.71	5459.2	6688.47	2809.93	5673.13	-1.01333	4.41085e-07	6.23632e-06	UV8b_06468	CP072757.1	2582559	2583432	+	765	protein_coding	hypothetical protein && - && PF12829:Transcriptional regulation of mitochondrial recombination	-
gene-UV8b_01711	1082.27	719.844	1197.42	1941.36	2158.81	1951.79	999.843	2017.32	-1.01306	7.42074e-08	1.23606e-06	UV8b_01711	CP072753.1	7207025	7211368	+	3792	protein_coding	hypothetical protein && P36619.2 RecName: Full=Leptomycin B resistance protein pmd1 && PF00664:ABC transporter transmembrane region|PF00005:ABC transporter|PF07673:Protein of unknown function (DUF1602)	ABC_membrane
gene-UV8b_03380	1065.8	779.193	978.912	1592.88	1683.46	2415.78	941.301	1897.38	-1.0119	1.90389e-07	2.91691e-06	UV8b_03380	CP072755.1	313946	314906	-	801	protein_coding	hypothetical protein && - && PF06912:Protein of unknown function (DUF1275)	-
gene-UV8b_07057	76.4644	89.0233	109.739	189.087	220.798	146.124	91.7423	185.336	-1.01064	5.10434e-05	0.000425109	UV8b_07057	CP072757.1	4911921	4913214	-	1158	protein_coding	hypothetical protein && P20015.1 RecName: Full=Proteinase T; Flags: Precursor && -	-
gene-UV8b_04404	103.521	134.014	145.671	286.105	283.47	203.055	127.735	257.543	-1.0076	8.90705e-06	9.00535e-05	UV8b_04404	CP072755.1	5530876	5532337	-	1038	protein_coding	hypothetical protein && O59672.1 RecName: Full=Uncharacterized ABC transporter ATP-binding protein C29A3.09c && PF00005:ABC transporter	ABC_tran
gene-UV8b_04822	1578.7	1391.83	1371.25	2864.02	3381.39	2471.76	1447.26	2905.73	-1.00594	2.95554e-11	8.69993e-10	UV8b_04822	CP072756.1	1020883	1022631	+	1749	protein_coding	hypothetical protein && - && PF00339:Arrestin (or S-antigen), N-terminal domain	-
novel.231	524.664	363.751	526.36	1074.13	1023.96	740.106	471.591	946.067	-1.00517	7.34758e-07	9.86047e-06	-	CP072754.1	4092308	4093549	+	1242	-	-	-
novel.367	52.9369	41.1613	82.5472	103.948	136.914	113.862	58.8818	118.242	-1.00421	0.00107984	0.00584375	-	CP072755.1	1054146	1057968	+	3588	-	-	-
gene-UV8b_07103	615.245	734.203	1058.55	1536.45	1475.2	1818.95	802.665	1610.2	-1.00347	6.8836e-07	9.3355e-06	UV8b_07103	CP072758.1	68107	68715	-	543	protein_coding	hypothetical protein && P80402.2 RecName: Full=2,3-dihydroxybenzoate decarboxylase; Short=2,3-DHBA decarboxylase; Short=DHBD; AltName: Full=o-pyrocatechuate decarboxylase && -	-
gene-UV8b_03209	288.212	334.077	365.15	154.437	141.735	197.362	329.146	164.511	1.00145	5.45476e-07	7.56922e-06	UV8b_03209	CP072754.1	5281652	5283034	-	885	protein_coding	hypothetical protein && Q3SWY8.1 RecName: Full=Zinc finger with UFM1-specific peptidase domain protein && PF07910:Peptidase family C78	DUF1671
novel.474	55.2897	49.7765	48.5571	30.6895	29.8897	16.1305	51.2078	25.5699	1.0021	0.00866927	0.0317555	-	CP072755.1	4889128	4893965	-	4765	-	-	-
gene-UV8b_00286	1206.96	1248.24	1169.26	562.311	603.579	637.63	1208.15	601.173	1.0068	9.8012e-16	5.20681e-14	UV8b_00286	CP072753.1	1908459	1909130	+	672	protein_coding	hypothetical protein && - && -	-
gene-UV8b_00950	1245.78	1259.73	1287.74	696.948	588.152	602.522	1264.42	629.207	1.00717	1.00643e-14	4.75564e-13	UV8b_00950	CP072753.1	4258248	4262721	+	4017	protein_coding	hypothetical protein && - && PF10433:Mono-functional DNA-alkylating methyl methanesulfonate N-term	-
gene-UV8b_07796	178.809	261.326	123.335	100.978	96.4183	82.5503	187.824	93.3156	1.01018	0.000491061	0.00303007	UV8b_07796	CP072759.1	665998	666596	+	453	protein_coding	hypothetical protein && - && PF08881:CVNH domain	-
gene-UV8b_04929	141.165	194.32	189.373	87.1186	74.2421	98.6808	174.953	86.6805	1.01586	1.93673e-05	0.000177428	UV8b_04929	CP072756.1	1431981	1434624	+	2526	protein_coding	hypothetical protein && - && -	-
gene-UV8b_05963	96.4628	139.757	108.768	52.4691	63.6361	54.0847	114.996	56.73	1.02228	0.000155989	0.0011349	UV8b_05963	CP072756.1	5530678	5531028	-	351	protein_coding	hypothetical protein && - && -	-
gene-UV8b_03836	74.1117	104.339	84.4894	45.5392	37.6031	46.4938	87.6468	43.2121	1.02354	0.000510131	0.00312199	UV8b_03836	CP072755.1	3456353	3458227	-	1494	protein_coding	hypothetical protein && P21595.2 RecName: Full=Cytochrome P450-DIT2; AltName: Full=Cytochrome P450 56 && PF00067:Cytochrome P450	p450
novel.574	201.16	277.6	239.872	120.778	106.06	126.198	239.544	117.679	1.02773	9.58005e-07	1.234e-05	-	CP072756.1	2476908	2479579	-	2436	-	-	-
gene-UV8b_06980	1724.57	2309.82	1469.34	864.256	964.183	869.15	1834.58	899.196	1.02891	9.71337e-09	1.90407e-07	UV8b_06980	CP072757.1	4669375	4670436	+	1062	protein_coding	hypothetical protein && O06179.1 RecName: Full=Putative monooxygenase Rv1533 && PF03060:Nitronate monooxygenase	NPD
gene-UV8b_04072	1581.05	2099.23	1540.23	934.544	870.657	753.39	1740.17	852.864	1.02926	6.21631e-10	1.48519e-08	UV8b_04072	CP072755.1	4349890	4350400	+	339	protein_coding	hypothetical protein && O69481.1 RecName: Full=GTP cyclohydrolase 1 type 2 homolog && -	-
gene-UV8b_05964	63.5243	64.1351	73.8069	32.6695	30.8539	35.1076	67.1554	32.877	1.03135	0.00098229	0.00541375	UV8b_05964	CP072756.1	5531370	5531573	+	204	protein_coding	hypothetical protein && - && -	-
gene-UV8b_00506	2173.94	2021.69	1582.96	1077.1	954.541	794.191	1926.2	941.945	1.03188	2.02623e-09	4.52525e-08	UV8b_00506	CP072753.1	2687019	2688358	-	411	protein_coding	hypothetical protein && - && -	-
gene-UV8b_00143	298.8	373.324	282.603	167.307	175.481	123.351	318.242	155.38	1.03553	9.36736e-07	1.21007e-05	UV8b_00143	CP072753.1	864962	865702	-	741	protein_coding	hypothetical protein && - && PF12796:Ankyrin repeats (3 copies)	-
gene-UV8b_05887	2498.62	3065.08	2330.74	1427.56	1139.66	1274.31	2631.48	1280.51	1.03936	1.71652e-11	5.31411e-10	UV8b_05887	CP072756.1	5185923	5189237	-	3006	protein_coding	hypothetical protein && P38360.2 RecName: Full=P-type cation-transporting ATPase; AltName: Full=Cadmium resistance protein 2; AltName: Full=Cadmium-translocating P-type ATPase; AltName: Full=Cd(2+)-exporting ATPase && PF00403:Heavy-metal-associated domain|PF00702:haloacid dehalogenase-like hydrolase|PF00122:E1-E2 ATPase	E1-E2_ATPase
gene-UV8b_05161	979.921	1337.26	1371.25	557.361	538.978	697.408	1229.48	597.916	1.04062	6.58144e-09	1.35213e-07	UV8b_05161	CP072756.1	2634280	2635731	-	1101	protein_coding	hypothetical protein && O14075.1 RecName: Full=Putative 2-hydroxyacid dehydrogenase UNK4.10 && PF02826:D-isomer specific 2-hydroxyacid dehydrogenase, NAD binding domain|PF00389:D-isomer specific 2-hydroxyacid dehydrogenase, catalytic domain	2-Hacid_dh_C
gene-UV8b_07676	257.626	324.504	240.843	106.918	142.699	149.919	274.325	133.179	1.04263	1.63027e-06	2.01883e-05	UV8b_07676	CP072758.1	3040370	3042439	-	366	protein_coding	hypothetical protein && - && -	-
gene-UV8b_06922	119.99	54.5627	69.9223	37.6194	40.4957	39.8519	81.4918	39.3223	1.04428	0.00365714	0.0159156	UV8b_06922	CP072757.1	4466967	4467470	-	504	protein_coding	hypothetical protein && - && -	-
gene-UV8b_00973	10370.9	10940.3	9445.34	4642.03	4906.73	5360.08	10252.2	4969.61	1.04469	2.7792e-18	1.98029e-16	UV8b_00973	CP072753.1	4358071	4361087	+	2586	protein_coding	hypothetical protein && O35142.3 RecName: Full=Coatomer subunit beta'; AltName: Full=Beta'-coat protein; Short=Beta'-COP; AltName: Full=p102 && -	-
gene-UV8b_07052	3012.7	3475.74	2568.67	1486.96	1303.58	1595.97	3019.04	1462.17	1.04598	1.00877e-11	3.25782e-10	UV8b_07052	CP072757.1	4894188	4897502	-	2574	protein_coding	hypothetical protein && A1C7P9.2 RecName: Full=Xylanolytic transcriptional activator xlnR; AltName: Full=Xylanase regulator && -	-
novel.44	603.481	867.259	852.664	445.493	321.073	359.616	774.468	375.394	1.04612	9.99655e-08	1.63477e-06	-	CP072753.1	3749054	3750825	+	1696	-	-	-
novel.23	295.27	487.235	284.545	188.097	169.696	159.407	355.683	172.4	1.04641	1.20102e-05	0.000117076	-	CP072753.1	1995714	1997088	+	1316	-	-	-
gene-UV8b_00721	281.154	302.488	269.007	171.267	127.272	113.862	284.216	137.467	1.04903	4.68321e-07	6.58572e-06	UV8b_00721	CP072753.1	3536531	3536897	+	306	protein_coding	hypothetical protein && - && -	-
gene-UV8b_05888	551.72	762.92	487.514	258.386	284.434	328.304	600.718	290.374	1.04907	2.66506e-07	3.94834e-06	UV8b_05888	CP072756.1	5189520	5189783	-	264	protein_coding	hypothetical protein && - && -	-
gene-UV8b_00314	78.8172	79.4509	85.4606	31.6795	40.4957	45.545	81.2429	39.2401	1.04919	0.000406776	0.00257367	UV8b_00314	CP072753.1	2001101	2001637	+	285	protein_coding	hypothetical protein && - && -	-
gene-UV8b_01484	4254.95	4888.62	4689.65	2213.6	2009.36	2459.43	4611.08	2227.46	1.04982	4.43339e-16	2.4419e-14	UV8b_01484	CP072753.1	6492397	6494250	-	1854	protein_coding	hypothetical protein && E9DFH0.1 RecName: Full=Beta-hexosaminidase 1; AltName: Full=Beta-GlcNAcase 1; AltName: Full=Beta-N-acetylhexosaminidase 1; AltName: Full=N-acetyl-beta-glucosaminidase 1; Flags: Precursor && PF00728:Glycosyl hydrolase family 20, catalytic domain|PF14845:beta-acetyl hexosaminidase like	Glyco_hydro_20
gene-UV8b_07846	6541.83	8710.88	5424.8	3348.12	3551.09	3052.46	6892.51	3317.22	1.0551	3.07912e-09	6.70247e-08	UV8b_07846	CP072759.1	801262	803415	-	2082	protein_coding	hypothetical protein && - && PF12921:Mitochondrial ATPase expression	-
gene-UV8b_05889	424.672	559.985	339.9	211.856	234.296	190.72	441.519	212.291	1.05692	8.53118e-07	1.10899e-05	UV8b_05889	CP072756.1	5190764	5192240	-	1362	protein_coding	hypothetical protein && P0C1B3.1 RecName: Full=Alpha-amylase A type-1/2; AltName: Full=1,4-alpha-D-glucan glucanohydrolase; AltName: Full=Taka-amylase A; Short=TAA; Flags: Precursor && PF00128:Alpha amylase, catalytic domain	-
gene-UV8b_01608	1114.03	1210.91	790.51	492.022	496.554	506.688	1038.48	498.421	1.05876	3.44497e-09	7.38161e-08	UV8b_01608	CP072753.1	6858057	6859487	+	1431	protein_coding	hypothetical protein && A6RLP9.1 RecName: Full=Mitochondrial distribution and morphology protein 12; AltName: Full=Mitochondrial inheritance component mdm12 && -	-
gene-UV8b_01496	8012.3	8120.27	6132.77	3782.73	3362.11	3534.48	7421.78	3559.77	1.05993	2.23842e-13	9.21861e-12	UV8b_01496	CP072753.1	6524849	6525361	+	513	protein_coding	hypothetical protein && - && -	-
gene-UV8b_04932	2023.37	3059.34	2464.76	1263.22	992.144	1356.86	2515.82	1204.07	1.06343	9.84273e-09	1.92523e-07	UV8b_04932	CP072756.1	1443413	1444496	+	954	protein_coding	hypothetical protein && - && -	-
gene-UV8b_05883	20884.2	28686.6	21970.2	10137.4	11770.7	12240.2	23847	11382.8	1.06697	7.0126e-12	2.3062e-10	UV8b_05883	CP072756.1	5169808	5171610	-	1803	protein_coding	hypothetical protein && Q02751.4 RecName: Full=Alpha-glucosidase; AltName: Full=Maltase && PF00128:Alpha amylase, catalytic domain	-
gene-UV8b_00315	185.867	157.945	117.508	94.0484	79.063	46.4938	153.773	73.2018	1.06999	0.00043718	0.00274092	UV8b_00315	CP072753.1	2002195	2003011	+	513	protein_coding	hypothetical protein && - && PF05432:Bone sialoprotein II (BSP-II)	-
novel.688	111.756	136.885	128.191	52.4691	53.9942	73.0618	125.611	59.8417	1.07076	3.58233e-05	0.000311347	-	CP072757.1	1301370	1301667	-	298	-	-	-
novel.808	244.686	385.768	291.343	130.678	130.165	177.436	307.266	146.093	1.074	3.9514e-06	4.35819e-05	-	CP072759.1	936669	940141	+	3473	-	-	-
gene-UV8b_07959	117.638	137.843	99.0566	55.4391	67.4928	45.545	118.179	56.159	1.07402	0.000100292	0.000771569	UV8b_07959	CP072759.1	1153961	1155782	+	1506	protein_coding	hypothetical protein && O94589.1 RecName: Full=RanBD1 domain-containing protein C584.03c && PF05508:RanGTP-binding protein	-
gene-UV8b_04240	2817.42	3747.59	3011.51	1624.56	1500.27	1395.76	3192.18	1506.87	1.08331	2.9338e-13	1.18647e-11	UV8b_04240	CP072755.1	4935526	4938801	+	2661	protein_coding	hypothetical protein && P06738.4 RecName: Full=Glycogen phosphorylase && PF00343:Carbohydrate phosphorylase	-
gene-UV8b_05292	916.397	979.256	1148.86	516.771	438.703	480.12	1014.84	478.532	1.08526	5.43529e-13	2.13092e-11	UV8b_05292	CP072756.1	3060004	3063027	-	1815	protein_coding	hypothetical protein && O94490.1 RecName: Full=Uncharacterized transcriptional regulatory protein C417.09c && PF04082:Fungal specific transcription factor domain	Fungal_trans
gene-UV8b_04223	1238.72	1578.49	970.172	515.781	607.435	660.402	1262.46	594.54	1.08635	2.77562e-08	5.03424e-07	UV8b_04223	CP072755.1	4880390	4881280	+	891	protein_coding	hypothetical protein && - && PF00583:Acetyltransferase (GNAT) family	Acetyltransf_1
gene-UV8b_01809	221.159	225.909	320.477	119.788	99.3109	142.328	255.848	120.476	1.08755	3.75043e-06	4.16725e-05	UV8b_01809	CP072754.1	164300	165126	-	693	protein_coding	hypothetical protein && - && PF11807:Domain of unknown function (DUF3328)	-
gene-UV8b_08277	1812.8	2123.16	1776.22	941.474	841.732	898.565	1904.06	893.924	1.09114	1.63484e-16	9.46941e-15	UV8b_08277	CP072759.1	2244459	2246095	+	1416	protein_coding	hypothetical protein && Q45FA5.1 RecName: Full=Serine/threonine-protein kinase SRPK; Short=PSRPK && PF00069:Protein kinase domain	Pkinase
gene-UV8b_07750	1091.68	2106.89	1464.48	638.539	635.397	912.798	1554.35	728.911	1.09288	4.53233e-06	4.9263e-05	UV8b_07750	CP072759.1	435709	437495	-	1422	protein_coding	hypothetical protein && - && PF05730:CFEM domain	-
gene-UV8b_06735	198.808	316.846	317.564	109.888	132.093	148.97	277.739	130.317	1.09378	5.21133e-06	5.57513e-05	UV8b_06735	CP072757.1	3498014	3498625	+	612	protein_coding	hypothetical protein && - && PF10306:Hypothetical protein FLILHELTA	-
gene-UV8b_04781	5104.3	7567.94	4458.52	2804.62	2714.18	2507.82	5710.25	2675.54	1.09382	1.12998e-08	2.19115e-07	UV8b_04781	CP072756.1	906055	908696	-	2514	protein_coding	hypothetical protein && A1DFA8.1 RecName: Full=Probable beta-glucosidase I; AltName: Full=Beta-D-glucoside glucohydrolase I; AltName: Full=Cellobiase I; AltName: Full=Gentiobiase I && PF00933:Glycosyl hydrolase family 3 N terminal domain|PF01915:Glycosyl hydrolase family 3 C-terminal domain|PF14310:Fibronectin type III-like domain|PF07691:PA14 domain	Glyco_hydro_3_C
gene-UV8b_04217	6659.46	7697.17	5209.21	3097.66	3005.36	3056.26	6521.95	3053.09	1.09503	2.56095e-12	9.05204e-11	UV8b_04217	CP072755.1	4855049	4857384	-	2037	protein_coding	hypothetical protein && O61122.1 RecName: Full=Serine/threonine-protein kinase svkA; AltName: Full=Severin kinase A && PF00069:Protein kinase domain	Pkinase
novel.725	176.456	185.705	134.989	73.2588	72.3137	86.3457	165.717	77.3061	1.09874	3.85202e-06	4.26956e-05	-	CP072758.1	115694	117948	+	2192	-	-	-
gene-UV8b_06932	819.934	1071.15	768.174	434.603	423.276	381.439	886.42	413.106	1.1021	1.03616e-10	2.77692e-09	UV8b_06932	CP072757.1	4522833	4524717	-	1770	protein_coding	hypothetical protein && O13902.1 RecName: Full=Dihydroxyacetone kinase 1; Short=DHA kinase 1; AltName: Full=Glycerone kinase 1; AltName: Full=Triokinase 1; AltName: Full=Triose kinase 1 && -	-
gene-UV8b_05629	749.352	1070.19	833.241	409.853	413.635	408.007	884.262	410.498	1.10803	5.03532e-11	1.42161e-09	UV8b_05629	CP072756.1	4298118	4299423	+	963	protein_coding	hypothetical protein && Q09751.1 RecName: Full=Lactoylglutathione lyase; AltName: Full=Aldoketomutase; AltName: Full=Glyoxalase I; Short=Glx I; AltName: Full=Ketone-aldehyde mutase; AltName: Full=Methylglyoxalase; AltName: Full=S-D-lactoylglutathione methylglyoxal lyase && PF00903:Glyoxalase/Bleomycin resistance protein/Dioxygenase superfamily	Glyoxalase
gene-UV8b_01807	788.172	1086.47	1003.19	425.693	494.626	415.598	959.277	445.306	1.10811	4.27727e-11	1.21523e-09	UV8b_01807	CP072754.1	159833	160636	+	804	protein_coding	hypothetical protein && - && PF05050:Methyltransferase FkbM domain	-
gene-UV8b_01314	2570.38	4119	2966.84	1402.81	1335.39	1737.35	3218.74	1491.85	1.1096	7.96317e-09	1.59583e-07	UV8b_01314	CP072753.1	5756475	5758248	+	1311	protein_coding	hypothetical protein && P50125.2 RecName: Full=Homocysteine synthase; AltName: Full=O-acetylhomoserine sulfhydrylase; Short=OAH SHL; Short=OAH sulfhydrylase && PF01053:Cys/Met metabolism PLP-dependent enzyme	Cys_Met_Meta_PP
gene-UV8b_07618	69.4062	88.0661	71.8646	37.6194	25.0688	43.6473	76.4456	35.4451	1.11037	0.000722515	0.00416618	UV8b_07618	CP072758.1	2579798	2580256	+	459	protein_coding	hypothetical protein && - && -	-
gene-UV8b_05533	108.227	271.856	146.643	78.2087	99.3109	66.4198	175.575	81.3131	1.11358	0.00104722	0.00571842	UV8b_05533	CP072756.1	3994910	3998053	-	2088	protein_coding	hypothetical protein && - && -	-
gene-UV8b_07132	14856.5	24033.4	18180.8	9330.59	8300.65	8712.38	19023.5	8781.21	1.11535	2.20086e-10	5.61345e-09	UV8b_07132	CP072758.1	571132	572803	-	1338	protein_coding	hypothetical protein && P47001.1 RecName: Full=Cell wall mannoprotein CIS3; AltName: Full=Covalently-linked cell wall protein 5/11; AltName: Full=Protein with internal repeats 4; AltName: Full=Soluble cell wall protein 8; Flags: Precursor && PF00399:Yeast PIR protein repeat	-
gene-UV8b_00270	441.141	306.317	358.352	195.027	158.126	156.561	368.603	169.905	1.11583	3.82067e-08	6.69961e-07	UV8b_00270	CP072753.1	1861390	1862814	+	1425	protein_coding	hypothetical protein && Q00808.1 RecName: Full=Vegetative incompatibility protein HET-E-1 && PF06985:Heterokaryon incompatibility protein (HET)|PF05729:NACHT domain	NACHT
gene-UV8b_02602	83.5227	69.8785	67.98	42.5693	29.8897	29.4145	73.7937	33.9578	1.11857	0.000483608	0.00299005	UV8b_02602	CP072754.1	3107679	3108035	+	357	protein_coding	hypothetical protein && - && -	-
gene-UV8b_08278	977.568	1034.78	732.242	407.873	380.852	468.734	914.862	419.153	1.12566	1.88501e-10	4.86312e-09	UV8b_08278	CP072759.1	2247583	2249546	-	1830	protein_coding	hypothetical protein && Q0D1P3.1 RecName: Full=Multicopper oxidase terE; AltName: Full=Terrein biosynthesis cluster protein terE && PF07732:Multicopper oxidase|PF00394:Multicopper oxidase|PF07731:Multicopper oxidase	-
gene-UV8b_04727	345.855	463.304	325.333	167.307	177.41	174.589	378.164	173.102	1.12829	7.76828e-09	1.56376e-07	UV8b_04727	CP072756.1	719200	720248	+	798	protein_coding	hypothetical protein && - && -	-
novel.434	527.016	407.784	605.993	279.175	205.371	218.236	513.598	234.261	1.13265	3.24569e-08	5.77026e-07	-	CP072755.1	1027135	1030676	-	3395	-	-	-
gene-UV8b_00427	42.3495	52.6482	48.5571	9.89984	25.0688	30.3633	47.8516	21.7773	1.13475	0.01029	0.0363142	UV8b_00427	CP072753.1	2337976	2338457	+	411	protein_coding	hypothetical protein && O74238.1 RecName: Full=Protein SnodProt1; Flags: Precursor && PF07249:Cerato-platanin	-
gene-UV8b_07784	363.5	301.531	266.093	132.658	119.559	170.794	310.375	141.003	1.13608	1.21898e-07	1.95779e-06	UV8b_07784	CP072759.1	543171	545783	-	2613	protein_coding	hypothetical protein && P54496.2 RecName: Full=Lipoteichoic acid synthase-like YqgS; Contains: RecName: Full=Uncharacterized protein YqgS; Contains: RecName: Full=Processed uncharacterized protein YqgS && PF00884:Sulfatase	Sulfatase
gene-UV8b_03435	310.563	368.537	221.421	134.638	153.305	121.453	300.174	136.465	1.13721	9.49896e-07	1.22531e-05	UV8b_03435	CP072755.1	474549	474836	+	288	protein_coding	hypothetical protein && - && -	-
gene-UV8b_05966	58.8188	84.2371	37.8746	23.7596	37.6031	20.8748	60.3102	27.4125	1.13832	0.00649245	0.0254391	UV8b_05966	CP072756.1	5532459	5532698	+	240	protein_coding	hypothetical protein && - && -	-
gene-UV8b_00082	43.5259	38.2896	39.8169	22.7696	10.606	21.8236	40.5441	18.3998	1.13884	0.00845409	0.031364	UV8b_00082	CP072753.1	456523	457578	+	1056	protein_coding	hypothetical protein && - && -	-
gene-UV8b_05279	3047.99	3469.99	3957.41	1557.24	1494.48	1706.04	3491.8	1585.92	1.13887	3.74562e-16	2.07581e-14	UV8b_05279	CP072756.1	3023958	3025840	+	1377	protein_coding	hypothetical protein && P87041.3 RecName: Full=UDP-galactose transporter; AltName: Full=Golgi UDP-Gal transporter && -	-
gene-UV8b_00035	2910.35	3853.85	2490.98	1509.72	1281.4	1402.41	3085.06	1397.84	1.14223	7.43255e-11	2.02825e-09	UV8b_00035	CP072753.1	314908	316380	+	1473	protein_coding	hypothetical protein && Q7TVI2.1 RecName: Full=FAD-containing monooxygenase EthA; AltName: Full=Baeyer-Villiger monooxygenase; Short=BVMO; AltName: Full=Prodrug activator EtaA >P9WNF8.1 RecName: Full=FAD-containing monooxygenase EthA; AltName: Full=Baeyer-Villiger monooxygenase EtaA; Short=BVMO; AltName: Full=Prodrug activator EtaA >P9WNF9.1 RecName: Full=FAD-containing monooxygenase EthA; AltNam…	-
gene-UV8b_02292	77.6408	73.7075	74.778	24.7496	36.639	40.8007	75.3754	34.0631	1.14351	0.000333852	0.00217355	UV8b_02292	CP072754.1	2017606	2017851	-	246	protein_coding	hypothetical protein && - && -	-
gene-UV8b_03577	615.245	659.538	321.448	230.666	265.15	224.878	532.077	240.232	1.14664	6.46916e-06	6.75351e-05	UV8b_03577	CP072755.1	1066766	1067149	+	318	protein_coding	hypothetical protein && - && -	-
novel.833	101.168	117.741	126.249	46.5292	54.9584	54.0847	115.052	51.8574	1.15147	8.66745e-06	8.81273e-05	-	CP072759.1	273755	278877	-	5057	-	-	-
gene-UV8b_06727	2209.23	2074.34	1685.9	884.055	849.445	931.775	1989.83	888.425	1.16293	7.31321e-16	3.9553e-14	UV8b_06727	CP072757.1	3479752	3482957	-	2994	protein_coding	hypothetical protein && - && -	-
gene-UV8b_07762	338.796	348.435	317.564	168.297	136.914	143.277	334.932	149.496	1.16415	4.79324e-11	1.35753e-09	UV8b_07762	CP072759.1	478990	482464	+	3225	protein_coding	hypothetical protein && - && -	-
gene-UV8b_03367	164.693	208.678	212.68	70.2888	77.1346	113.862	195.35	87.0953	1.16619	3.54238e-06	3.95566e-05	UV8b_03367	CP072755.1	263882	264385	-	504	protein_coding	hypothetical protein && - && PF04681:Blastomyces yeast-phase-specific protein	-
gene-UV8b_01407	28982.4	41196.7	26231.5	13849.9	14767.4	14312.5	32136.9	14309.9	1.16723	1.45423e-11	4.61345e-10	UV8b_01407	CP072753.1	6134139	6134699	+	321	protein_coding	hypothetical protein && - && PF12585:Protein of unknown function (DUF3759)	-
gene-UV8b_04699	8721.65	10312.3	9069.5	3727.29	3971.47	4781.28	9367.83	4160.01	1.17114	6.86326e-17	4.1634e-15	UV8b_04699	CP072756.1	636508	639216	+	2709	protein_coding	hypothetical protein && Q9FY48.2 RecName: Full=E3 ubiquitin-protein ligase KEG; AltName: Full=Protein KEEP ON GOING; AltName: Full=RING finger protein KEG && PF12796:Ankyrin repeats (3 copies)	-
gene-UV8b_03301	62.3479	45.9475	94.2009	46.5292	24.1046	18.9771	67.4988	29.8703	1.17904	0.00619183	0.0244829	UV8b_03301	CP072754.1	5914955	5915425	-	471	protein_coding	hypothetical protein && - && -	-
gene-UV8b_06725	908.162	1083.6	751.665	356.394	418.455	436.473	914.474	403.774	1.17927	2.75585e-11	8.24735e-10	UV8b_06725	CP072757.1	3475819	3477266	+	1245	protein_coding	hypothetical protein && - && -	-
gene-UV8b_04825	558.779	594.446	420.505	246.506	244.902	202.106	524.577	231.171	1.18205	4.63004e-10	1.13886e-08	UV8b_04825	CP072756.1	1091731	1093932	-	2202	protein_coding	hypothetical protein && - && -	-
novel.355	3851.46	4216.64	2613.35	1468.15	1882.09	1303.73	3560.48	1551.32	1.19852	3.69107e-09	7.87136e-08	-	CP072755.1	243202	249550	+	6245	-	-	-
gene-UV8b_04402	98.8156	114.869	99.0566	38.6094	41.4599	55.9824	104.247	45.3505	1.20064	1.87577e-05	0.000172195	UV8b_04402	CP072755.1	5526684	5527595	+	747	protein_coding	hypothetical protein && O59672.1 RecName: Full=Uncharacterized ABC transporter ATP-binding protein C29A3.09c && PF00005:ABC transporter	ABC_tran
gene-UV8b_03620	4173.78	4935.53	2962.96	1850.28	1988.15	1348.32	4024.09	1728.92	1.21882	4.87257e-09	1.01735e-07	UV8b_03620	CP072755.1	1184820	1187681	+	2862	protein_coding	hypothetical protein && Q5AH11.1 RecName: Full=Pheromone-regulated membrane protein 10 >C4YTQ0.1 RecName: Full=Pheromone-regulated membrane protein 10 && PF12821:Threonine/Serine exporter, ThrE|PF06738:Putative threonine/serine exporter	-
gene-UV8b_00022	12443.7	13692.4	11489.6	6511.12	5417.74	4129.41	12541.9	5352.76	1.22844	1.42781e-12	5.34121e-11	UV8b_00022	CP072753.1	287346	288212	+	867	protein_coding	hypothetical protein && - && PF00651:BTB/POZ domain	BTB
gene-UV8b_01258	1508.11	1745.05	2380.27	755.357	755.919	891.923	1877.81	801.067	1.22939	3.25417e-11	9.51659e-10	UV8b_01258	CP072753.1	5473911	5476011	-	2019	protein_coding	hypothetical protein && Q494P0.2 RecName: Full=Probable inorganic phosphate transporter 1-7; Short=AtPht1;7; AltName: Full=H(+)/Pi cotransporter && PF00083:Sugar (and other) transporter	Sugar_tr
gene-UV8b_06250	405.85	407.784	369.034	185.127	158.126	159.407	394.223	167.553	1.23448	2.18019e-13	9.02016e-12	UV8b_06250	CP072757.1	917488	917894	-	234	protein_coding	hypothetical protein && - && -	-
gene-UV8b_01217	772.879	761.006	533.158	341.544	255.509	280.861	689.014	292.638	1.23509	4.06422e-10	1.00797e-08	UV8b_01217	CP072753.1	5311656	5314235	-	2580	protein_coding	hypothetical protein && - && -	-
gene-UV8b_06976	327.033	257.498	173.835	98.9984	110.881	111.016	252.788	106.965	1.23801	1.2422e-06	1.56768e-05	UV8b_06976	CP072757.1	4660197	4661178	+	897	protein_coding	hypothetical protein && - && PF01975:Survival protein SurE	-
gene-UV8b_06258	10118	11531.9	8388.73	4300.49	4342.68	4060.15	10012.9	4234.44	1.24162	3.31516e-18	2.28179e-16	UV8b_06258	CP072757.1	958865	968854	-	9726	protein_coding	hypothetical protein && - && PF12340:Protein of unknown function (DUF3638)|PF12359:Protein of unknown function (DUF3645)	-
gene-UV8b_07786	945.806	1709.63	1216.84	382.134	461.844	789.447	1290.76	544.475	1.24546	5.76853e-06	6.06439e-05	UV8b_07786	CP072759.1	551782	553527	-	1746	protein_coding	hypothetical protein && P51844.1 RecName: Full=Pyruvate decarboxylase [Aspergillus parasiticus] && PF00205:Thiamine pyrophosphate enzyme, central domain|PF02775:Thiamine pyrophosphate enzyme, C-terminal TPP binding domain|PF02776:Thiamine pyrophosphate enzyme, N-terminal TPP binding domain	TPP_enzyme_N
gene-UV8b_07065	155.282	195.277	176.748	82.1686	68.457	71.1641	175.769	73.9299	1.25208	2.98483e-08	5.35956e-07	UV8b_07065	CP072757.1	4940752	4941230	-	429	protein_coding	hypothetical protein && - && -	-
gene-UV8b_03719	349.384	435.544	265.122	121.768	155.233	163.203	350.017	146.735	1.25386	5.20921e-08	8.92525e-07	UV8b_03719	CP072755.1	1555634	1556025	+	333	protein_coding	hypothetical protein && - && -	-
novel.254	515.253	387.682	405.938	201.957	177.41	168.896	436.291	182.754	1.25396	1.39548e-11	4.44277e-10	-	CP072754.1	5815416	5821808	+	6308	-	PF01822:WSC domain	-
gene-UV8b_06362	2224.53	2605.61	2030.66	1037.5	938.15	901.411	2286.93	959.021	1.25399	1.48736e-18	1.09455e-16	UV8b_06362	CP072757.1	1810370	1811899	+	1047	protein_coding	hypothetical protein && P77316.1 RecName: Full=Uncharacterized zinc-type alcohol dehydrogenase-like protein YbdR && PF08240:Alcohol dehydrogenase GroES-like domain|PF00107:Zinc-binding dehydrogenase	ADH_N
gene-UV8b_07254	5628.96	7867.55	4888.73	2655.14	2846.27	2192.8	6128.42	2564.74	1.25679	3.62372e-11	1.04156e-09	UV8b_07254	CP072758.1	1183738	1184754	+	819	protein_coding	hypothetical protein && Q96WV0.1 RecName: Full=Uncharacterized urease accessory protein ureG-like && PF02492:CobW/HypB/UreG, nucleotide-binding domain	-
gene-UV8b_04322	2146.89	2329.92	1720.87	975.134	901.511	714.487	2065.89	863.711	1.25823	2.1445e-13	8.91358e-12	UV8b_04322	CP072755.1	5227033	5227293	-	159	protein_coding	hypothetical protein && - && -	-
gene-UV8b_05965	121.167	190.491	124.306	65.3389	70.3854	46.4938	145.321	60.7394	1.26147	1.30648e-05	0.000125854	UV8b_05965	CP072756.1	5531618	5532100	-	483	protein_coding	hypothetical protein && - && -	-
gene-UV8b_01147	3536.19	3432.66	2022.89	1188.97	1110.74	1436.57	2997.25	1245.42	1.26678	2.30431e-09	5.10816e-08	UV8b_01147	CP072753.1	5103013	5104774	+	1557	protein_coding	hypothetical protein && P39992.1 RecName: Full=Uncharacterized protein YEL023C && PF09994:Uncharacterized alpha/beta hydrolase domain (DUF2235)	-
gene-UV8b_03394	1071.68	666.239	1077	332.634	374.103	457.348	938.305	388.028	1.27314	3.10738e-09	6.73866e-08	UV8b_03394	CP072755.1	356328	357167	-	690	protein_coding	hypothetical protein && - && -	-
gene-UV8b_01738	1831.62	2304.08	1800.5	780.107	814.735	841.634	1978.73	812.158	1.28497	4.22165e-19	3.23949e-17	UV8b_01738	CP072753.1	7283656	7284432	+	612	protein_coding	hypothetical protein && - && -	-
gene-UV8b_01491	3295.03	5460.1	3743.76	1678.02	1533.05	1902.45	4166.29	1704.51	1.28959	2.84147e-11	8.41939e-10	UV8b_01491	CP072753.1	6512791	6514113	-	1137	protein_coding	hypothetical protein && Q12358.1 RecName: Full=Alpha-ketoglutarate-dependent sulfonate dioxygenase && PF02668:Taurine catabolism dioxygenase TauD, TfdA family	-
novel.64	42.3495	41.1613	65.0666	16.8297	15.4269	28.4656	49.5258	20.2408	1.29141	0.00229473	0.0108948	-	CP072753.1	5570341	5571284	+	883	-	PF13358:DDE superfamily endonuclease|PF01498:Transposase	Transposase_5
gene-UV8b_07048	10695.6	13694.3	11879	5747.84	4639.65	4376.11	12089.6	4921.2	1.29678	2.4486e-17	1.54814e-15	UV8b_07048	CP072757.1	4885036	4887752	+	2385	protein_coding	hypothetical protein && P40900.2 RecName: Full=Sexual differentiation process protein isp4 && PF03169:OPT oligopeptide transporter protein	OPT
gene-UV8b_04439	208.219	227.823	147.614	96.0284	64.6003	76.8572	194.552	79.1619	1.29732	5.5278e-07	7.65873e-06	UV8b_04439	CP072755.1	5873049	5873345	+	297	protein_coding	hypothetical protein && - && -	-
gene-UV8b_00057	3644.41	3726.53	4067.15	1439.44	1418.31	1795.23	3812.7	1550.99	1.29761	6.60009e-21	5.59015e-19	UV8b_00057	CP072753.1	378796	379685	+	531	protein_coding	hypothetical protein && - && -	-
gene-UV8b_02732	1241.08	1071.15	851.692	471.232	451.238	356.769	1054.64	426.413	1.30598	1.70666e-12	6.30552e-11	UV8b_02732	CP072754.1	3505781	3507254	-	1332	protein_coding	hypothetical protein && P41696.1 RecName: Full=Asparagine-rich zinc finger protein AZF1 && -	-
gene-UV8b_05164	59.9952	82.3226	60.2109	13.8598	27.9613	39.8519	67.5096	27.2243	1.30918	0.00125929	0.00661304	UV8b_05164	CP072756.1	2647080	2648432	+	1353	protein_coding	hypothetical protein && - && PF16483:Beta-1,3-glucanase	-
gene-UV8b_06985	661.123	744.733	800.222	236.606	273.828	375.746	735.359	295.393	1.31579	1.51563e-11	4.7913e-10	UV8b_06985	CP072757.1	4685888	4688154	-	1491	protein_coding	hypothetical protein && P19807.1 RecName: Full=Choline transport protein && PF13520:Amino acid permease	-
gene-UV8b_01940	1599.87	1884.81	1296.48	697.938	622.862	596.829	1593.72	639.21	1.31818	3.99946e-15	2.04018e-13	UV8b_01940	CP072754.1	646308	647125	-	705	protein_coding	hypothetical protein && - && PF04750:FAR-17a/AIG1-like protein	-
gene-UV8b_08103	13217.8	13504.7	13257.1	6006.23	5262.51	4752.81	13326.5	5340.52	1.31929	3.24565e-26	3.89429e-24	UV8b_08103	CP072759.1	1607892	1609576	-	1044	protein_coding	hypothetical protein && Q4R0J7.1 RecName: Full=D-arabinitol dehydrogenase 1; AltName: Full=NADP-dependent D-arabitol dehydrogenase && PF00107:Zinc-binding dehydrogenase|PF08240:Alcohol dehydrogenase GroES-like domain	ADH_N
gene-UV8b_07766	112.932	200.063	75.7492	52.4691	59.7793	43.6473	129.581	51.9653	1.31989	0.000279271	0.00187391	UV8b_07766	CP072759.1	493824	495482	-	1254	protein_coding	hypothetical protein && O53732.3 RecName: Full=Tuberculostearic acid methyltransferase UfaA1; Short=TSA methyltransferase && PF02353:Mycolic acid cyclopropane synthetase	-
gene-UV8b_01723	4530.22	4170.69	3990.43	1509.72	1691.18	1873.04	4230.45	1691.31	1.32243	4.08483e-24	4.41851e-22	UV8b_01723	CP072753.1	7245410	7247713	+	2139	protein_coding	hypothetical protein && Q9ST27.1 RecName: Full=Phototropin-2; AltName: Full=Non-phototropic hypocotyl protein 1B; Short=OsNPH1B && PF13426:PAS domain	-
gene-UV8b_02355	24553.3	31252.9	20126	9616.7	10337	10399.4	25310.7	10117.7	1.32287	1.56128e-15	8.10242e-14	UV8b_02355	CP072754.1	2231108	2232895	+	1518	protein_coding	hypothetical protein && C7GPC1.2 RecName: Full=Cysteine proteinase 1, mitochondrial; AltName: Full=Bleomycin hydrolase; Short=BLM hydrolase; AltName: Full=Homocysteine-thiolactonase; Short=HTLase; Short=Hcy-thiolactonase; AltName: Full=Leucine aminopeptidase 3; AltName: Full=Y3; Flags: Precursor && PF03051:Peptidase C1-like family	-
novel.684	8288.75	8654.41	10734	4323.26	3327.4	3393.1	9225.73	3681.25	1.32557	5.89636e-17	3.62585e-15	-	CP072757.1	969313	971617	-	2305	-	-	-
gene-UV8b_02839	3103.28	3542.74	2526.91	1065.22	1180.16	1402.41	3057.65	1215.93	1.33025	2.59408e-15	1.33084e-13	UV8b_02839	CP072754.1	3894495	3896741	-	1713	protein_coding	hypothetical protein && - && -	-
gene-UV8b_08134	3009.17	4463.61	3634.02	1419.64	1341.18	1651.95	3702.27	1470.92	1.3319	4.27677e-15	2.15713e-13	UV8b_08134	CP072759.1	1683034	1684167	-	903	protein_coding	hypothetical protein && Q76L37.1 RecName: Full=NADPH-dependent conjugated polyketone reductase C1; Short=CPR; AltName: Full=2-dehydropantolactone reductase (A-specific); AltName: Full=Ketopantoyl-lactone reductase && PF00248:Aldo/keto reductase family	Aldo_ket_red
gene-UV8b_00861	296.447	265.155	238.901	111.868	78.0988	127.146	266.834	105.704	1.33455	4.99261e-09	1.03519e-07	UV8b_00861	CP072753.1	3967079	3968995	+	1677	protein_coding	hypothetical protein && - && -	-
gene-UV8b_02090	96.4628	190.491	149.556	57.419	67.4928	48.3916	145.503	57.7678	1.33685	1.16414e-05	0.000113852	UV8b_02090	CP072754.1	1216427	1217033	+	225	protein_coding	hypothetical protein && - && -	-
gene-UV8b_03389	31.7622	53.6054	25.2497	14.8498	21.212	7.59083	36.8724	14.5509	1.34517	0.0101088	0.0358864	UV8b_03389	CP072755.1	343102	343461	-	360	protein_coding	hypothetical protein && - && -	-
gene-UV8b_03116	358.795	474.791	353.496	153.447	157.162	156.561	395.694	155.723	1.34645	1.10975e-12	4.16877e-11	UV8b_03116	CP072754.1	4859083	4859495	+	324	protein_coding	hypothetical protein && - && -	-
gene-UV8b_05530	35.2913	42.1186	61.182	25.7396	17.3553	11.3862	46.1973	18.1604	1.35345	0.00258566	0.0119907	UV8b_05530	CP072756.1	3983157	3983583	+	318	protein_coding	hypothetical protein && - && -	-
gene-UV8b_07311	5510.15	8356.7	4764.43	2788.78	2395.99	2081.79	6210.43	2422.19	1.35849	8.00386e-11	2.17754e-09	UV8b_07311	CP072758.1	1342819	1344934	-	1818	protein_coding	hypothetical protein && Q06555.1 RecName: Full=Exoenzymes regulatory protein AepA; Flags: Precursor && PF07969:Amidohydrolase family	-
gene-UV8b_05996	607.01	654.752	546.754	237.596	248.759	218.236	602.839	234.864	1.36009	3.32941e-18	2.28179e-16	UV8b_05996	CP072756.1	5628460	5629202	-	663	protein_coding	hypothetical protein && - && -	-
gene-UV8b_05558	305.858	335.034	127.22	87.1186	103.168	108.169	256.037	99.4852	1.36262	2.83901e-05	0.000251399	UV8b_05558	CP072756.1	4052507	4053031	-	525	protein_coding	hypothetical protein && - && -	-
gene-UV8b_02793	88.2282	40.2041	76.7203	25.7396	35.6748	18.0282	68.3842	26.4809	1.36526	0.00101951	0.00558458	UV8b_02793	CP072754.1	3707547	3707904	-	252	protein_coding	hypothetical protein && - && -	-
gene-UV8b_02456	11180.3	13839.8	9271.5	4282.67	4787.17	4224.3	11430.5	4431.38	1.36708	2.86483e-17	1.79863e-15	UV8b_02456	CP072754.1	2584679	2585250	+	393	protein_coding	hypothetical protein && - && PF12223:Protein of unknown function (DUF3602)	-
novel.807	297.623	307.274	195.2	62.369	102.203	144.226	266.699	102.933	1.37178	5.65618e-06	5.95499e-05	-	CP072759.1	929743	932110	+	2368	-	-	-
gene-UV8b_06093	79.9936	108.168	70.8934	32.6695	38.5673	28.4656	86.3517	33.2341	1.37942	1.90087e-05	0.000174321	UV8b_06093	CP072757.1	276490	279702	-	2913	protein_coding	hypothetical protein && Q9UVY5.1 RecName: Full=Ent-kaur-16-ene synthase; AltName: Full=CPS/KS; AltName: Full=Ent-copalyl diphosphate synthase; AltName: Full=Ent-kaurene synthase; AltName: Full=GfCPS/KS && -	-
gene-UV8b_01490	102.345	111.997	119.451	34.6494	33.7464	58.829	111.264	42.4083	1.3911	4.26606e-06	4.66513e-05	UV8b_01490	CP072753.1	6512324	6512709	+	318	protein_coding	hypothetical protein && - && -	-
gene-UV8b_01489	19205.5	26442.8	20383.3	7379.34	7259.33	10516.1	22010.5	8384.94	1.39233	5.51686e-14	2.452e-12	UV8b_01489	CP072753.1	6509994	6511702	+	1467	protein_coding	hypothetical protein && Q873X9.1 RecName: Full=Endochitinase B1; AltName: Full=Chitinase B1; Flags: Precursor >E9QRF2.1 RecName: Full=Endochitinase B1; AltName: Full=Chitinase B1; Flags: Precursor && PF00704:Glycosyl hydrolases family 18	-
gene-UV8b_01791	3929.1	7763.22	3949.64	1462.21	1716.25	2780.14	5213.98	1986.2	1.39239	0.00238491	0.0112515	UV8b_01791	CP072754.1	87175	88002	-	828	protein_coding	hypothetical protein && - && PF12296:Hydrophobic surface binding protein A	-
gene-UV8b_03464	209.395	172.303	145.671	67.3189	62.6719	70.2152	175.79	66.7353	1.39438	6.87777e-09	1.40338e-07	UV8b_03464	CP072755.1	730166	731288	+	993	protein_coding	hypothetical protein && - && -	-
gene-UV8b_04085	4369.06	2516.58	3846.7	1185.01	1325.75	1528.6	3577.45	1346.46	1.40948	3.55359e-12	1.2414e-10	UV8b_04085	CP072755.1	4390296	4392548	-	2160	protein_coding	hypothetical protein && Q4I1Q6.2 RecName: Full=Putative cryptochrome DASH && PF00875:DNA photolyase|PF03441:FAD binding domain of DNA photolyase	-
novel.623	525.84	384.81	393.313	193.047	145.592	150.868	434.654	163.169	1.4123	4.42255e-12	1.50972e-10	-	CP072757.1	704859	706222	+	1364	-	-	-
gene-UV8b_03218	3276.21	6471.9	3511.65	1947.3	1616.93	1417.59	4419.92	1660.61	1.41251	6.03029e-09	1.2446e-07	UV8b_03218	CP072754.1	5412010	5412682	+	462	protein_coding	hypothetical protein && - && -	-
gene-UV8b_08295	102.345	156.03	66.0377	36.6294	40.4957	44.5961	108.138	40.5737	1.41467	6.53813e-05	0.000531697	UV8b_08295	CP072759.1	2306595	2307861	+	1071	protein_coding	hypothetical protein && P53324.1 RecName: Full=Steryl acetyl hydrolase 1 && PF07859:alpha/beta hydrolase fold	Abhydrolase_3
gene-UV8b_03837	61.1716	87.1088	63.1243	29.6995	27.9613	21.8236	70.4682	26.4948	1.41509	4.06642e-05	0.000347589	UV8b_03837	CP072755.1	3459506	3461606	+	1662	protein_coding	hypothetical protein && P21623.2 RecName: Full=Spore wall maturation protein DIT1 && PF05141:Pyoverdine/dityrosine biosynthesis protein	-
gene-UV8b_05646	667.005	685.384	550.638	259.376	232.368	218.236	634.342	236.66	1.42242	6.56345e-18	4.36494e-16	UV8b_05646	CP072756.1	4428478	4430293	+	1497	protein_coding	hypothetical protein && D4AY62.1 RecName: Full=Cytochrome P450 ARB_01131; Flags: Precursor && PF00067:Cytochrome P450	p450
gene-UV8b_03258	209.395	75.622	89.3452	41.5793	49.1733	47.4427	124.787	46.0651	1.43203	0.000232088	0.00159181	UV8b_03258	CP072754.1	5535676	5537067	+	1122	protein_coding	hypothetical protein && - && -	-
gene-UV8b_05356	9105.15	10202.3	9941.59	2643.26	4137.31	4048.76	9749.67	3609.78	1.43342	6.46023e-16	3.51515e-14	UV8b_05356	CP072756.1	3274652	3275570	+	741	protein_coding	hypothetical protein && - && PF01323:DSBA-like thioredoxin domain	DSBA
gene-UV8b_07691	242.333	357.05	263.18	126.718	89.669	103.425	287.521	106.604	1.43362	6.68677e-10	1.59241e-08	UV8b_07691	CP072759.1	260165	262168	-	1494	protein_coding	hypothetical protein && A1CPX0.1 RecName: Full=Probable quinate permease; AltName: Full=Quinate transporter && PF00083:Sugar (and other) transporter	Sugar_tr
gene-UV8b_07992	5737.19	13017.5	8695.61	2884.81	2644.75	4624.71	9150.1	3384.76	1.43476	0.000761573	0.00434949	UV8b_07992	CP072759.1	1249194	1249996	+	504	protein_coding	hypothetical protein && - && -	-
novel.756	110.579	38.2896	65.0666	31.6795	32.7822	14.2328	71.3118	26.2315	1.43864	0.00197472	0.00959883	-	CP072758.1	2506292	2507784	+	1454	-	-	-
gene-UV8b_07105	1142.26	3390.54	2430.77	837.526	740.493	978.269	2321.19	852.096	1.44592	0.00135829	0.00704493	UV8b_07105	CP072758.1	89125	90273	+	900	protein_coding	hypothetical protein && P86029.1 RecName: Full=Catechol 1,2-dioxygenase && PF04444:Catechol dioxygenase N terminus|PF00775:Dioxygenase	-
novel.514	545.838	543.712	287.458	172.257	178.374	153.714	459.003	168.115	1.4483	7.82697e-09	1.57205e-07	-	CP072756.1	2663823	2676482	+	677	-	-	-
gene-UV8b_05571	1466.94	2239.94	3489.32	682.099	784.845	1164.24	2398.73	877.063	1.4517	2.56176e-07	3.81418e-06	UV8b_05571	CP072756.1	4108353	4110062	-	1470	protein_coding	hypothetical protein && P11551.3 RecName: Full=L-fucose-proton symporter; AltName: Full=6-deoxy-L-galactose permease; AltName: Full=L-fucose permease && -	-
gene-UV8b_03430	943.454	1083.6	816.731	412.823	355.784	267.577	947.927	345.395	1.45702	4.26168e-14	1.90355e-12	UV8b_03430	CP072755.1	467403	468485	+	1083	protein_coding	hypothetical protein && O34736.1 RecName: Full=Uncharacterized oxidoreductase YjmC && -	-
novel.77	135.283	61.2634	56.3263	25.7396	24.1046	41.7496	84.291	30.5312	1.45786	0.000560028	0.00336911	-	CP072753.1	7278173	7280444	+	2155	-	-	-
gene-UV8b_06881	934.043	851.944	1267.34	344.514	409.778	347.281	1017.78	367.191	1.47107	2.13796e-15	1.10314e-13	UV8b_06881	CP072757.1	4346234	4347184	-	951	protein_coding	hypothetical protein && A6Y9S5.1 RecName: Full=L-threo-3-deoxy-hexylosonate aldolase; AltName: Full=L-threo-3-deoxy-hexulosonate aldolase && PF00701:Dihydrodipicolinate synthetase family	-
gene-UV8b_02564	474.08	1034.78	497.225	246.506	233.332	242.907	668.694	240.915	1.47374	9.07965e-08	1.49848e-06	UV8b_02564	CP072754.1	2981049	2982784	-	1677	protein_coding	hypothetical protein && P23622.3 RecName: Full=Sulfate permease 2; AltName: Full=Sulfate permease II && PF00916:Sulfate permease family	Sulfate_transp
gene-UV8b_00971	17857.4	21156.9	14126.2	7076.4	6681.79	5359.13	17713.5	6372.44	1.47495	3.94401e-17	2.45898e-15	UV8b_00971	CP072753.1	4323680	4326783	-	2688	protein_coding	hypothetical protein && Q03516.1 RecName: Full=Uncharacterized protein RSN1; AltName: Full=Rescuer of SRO7 at high Nacl protein 1 && PF14703:Cytosolic domain of 10TM putative phosphate transporter|PF12621:Extracellular tail, of 10TM putative phosphate transporter|PF13967:Late exocytosis, associated with Golgi transport|PF02714:Calcium-dependent channel, 7TM region, putative phosphate	-
gene-UV8b_05851	1039.92	1868.53	904.134	416.783	489.805	464.938	1270.86	457.176	1.47531	2.27231e-09	5.04969e-08	UV8b_05851	CP072756.1	5061377	5062627	-	1251	protein_coding	hypothetical protein && P9WM50.1 RecName: Full=Uncharacterized protein MT1298 >P9WM51.1 RecName: Full=Uncharacterized protein Rv1260 && PF01494:FAD binding domain	FAD_binding_3
gene-UV8b_01863	5912.47	6521.68	4743.06	1836.42	2063.35	2260.17	5725.73	2053.31	1.47943	1.66751e-21	1.48227e-19	UV8b_01863	CP072754.1	436315	438348	-	1779	protein_coding	hypothetical protein && Q4WQY8.1 RecName: Full=Oxidoreductase tpcJ; AltName: Full=Trypacidin synthesis protein J; Flags: Precursor && PF07732:Multicopper oxidase|PF00394:Multicopper oxidase|PF07731:Multicopper oxidase	-
gene-UV8b_05323	17.6456	43.0758	25.2497	10.8898	9.64183	10.4374	28.6571	10.323	1.48084	0.00676816	0.0263224	UV8b_05323	CP072756.1	3173391	3174290	+	900	protein_coding	hypothetical protein && - && -	-
novel.108	262.332	401.084	291.343	96.0284	114.738	130.942	318.253	113.903	1.48339	1.13453e-10	3.00467e-09	-	CP072753.1	1866877	1868425	-	1469	-	-	-
gene-UV8b_05962	349.384	491.064	275.805	126.718	150.413	118.607	372.084	131.912	1.49664	5.89213e-10	1.41443e-08	UV8b_05962	CP072756.1	5528419	5529018	-	600	protein_coding	hypothetical protein && - && -	-
gene-UV8b_03124	6403.01	9895.95	9827	3407.52	3021.75	2777.3	8708.65	3068.86	1.50491	1.59299e-16	9.28692e-15	UV8b_03124	CP072754.1	4886513	4888832	+	1968	protein_coding	hypothetical protein && P29523.4 RecName: Full=Membrane-bound alkaline phosphatase; Short=M-ALP; Flags: Precursor && PF00245:Alkaline phosphatase	-
gene-UV8b_06724	594.07	957.24	710.877	250.466	251.652	294.145	754.062	265.421	1.50729	6.74572e-14	2.96878e-12	UV8b_06724	CP072757.1	3472395	3473426	-	897	protein_coding	hypothetical protein && - && PF00561:alpha/beta hydrolase fold	Abhydrolase_1
gene-UV8b_04485	41.1732	55.5199	24.2786	12.8698	16.3911	13.284	40.3239	14.1816	1.50745	0.00158933	0.0080073	UV8b_04485	CP072755.1	5991794	5992060	-	267	protein_coding	hypothetical protein && - && -	-
gene-UV8b_01305	786.996	965.855	666.204	310.855	319.145	219.185	806.352	283.062	1.51078	1.08383e-13	4.70081e-12	UV8b_01305	CP072753.1	5711837	5712329	+	246	protein_coding	hypothetical protein && - && -	-
gene-UV8b_07270	27917.8	43404.1	27597.9	14151.8	10589.6	9838.67	32973.3	11526.7	1.51635	1.77645e-13	7.48776e-12	UV8b_07270	CP072758.1	1226696	1227640	+	945	protein_coding	hypothetical protein && - && -	-
gene-UV8b_00119	1501.06	2054.24	1623.75	630.62	611.292	560.773	1726.35	600.895	1.52311	4.03844e-22	3.77678e-20	UV8b_00119	CP072753.1	714464	715748	-	969	protein_coding	hypothetical protein && - && PF13649:Methyltransferase domain	-
gene-UV8b_03128	3303.26	4034.77	4314.79	1143.43	1223.55	1674.73	3884.27	1347.24	1.52769	9.36573e-18	6.04932e-16	UV8b_03128	CP072754.1	4900807	4902411	+	1332	protein_coding	hypothetical protein && Q0CCX5.1 RecName: Full=Questin oxidase; AltName: Full=Geodin synthesis protein K && PF14027:Protein of unknown function (DUF4243)	-
gene-UV8b_04401	356.442	461.39	390.399	150.477	124.38	137.584	402.744	137.48	1.55227	1.02577e-16	6.05881e-15	UV8b_04401	CP072755.1	5525153	5526604	+	1452	protein_coding	hypothetical protein && - && -	-
novel.721	52.9369	90.9378	54.384	24.7496	16.3911	26.5679	66.0862	22.5695	1.55333	7.62483e-05	0.000609037	-	CP072757.1	5045939	5047212	-	1208	-	-	-
gene-UV8b_01999	3993.8	8182.49	3432.99	2335.37	1562.94	1409.05	5203.09	1769.12	1.55639	0.00108772	0.00587228	UV8b_01999	CP072754.1	818649	820951	-	2049	protein_coding	hypothetical protein && Q9P326.1 RecName: Full=Transcriptional regulatory protein pro1; AltName: Full=Arrested development protein 1 && PF11951:Fungal specific transcription factor domain|PF00172:Fungal Zn(2)-Cys(6) binuclear cluster domain	Zn_clus
gene-UV8b_07887	161.164	192.405	207.825	68.3089	47.245	74.9595	187.131	63.5044	1.56079	5.74926e-10	1.38755e-08	UV8b_07887	CP072759.1	960913	963468	-	1545	protein_coding	hypothetical protein && O94266.1 RecName: Full=Putative hydroxymethylpyrimidine/phosphomethylpyrimidine kinase 2; AltName: Full=Hydroxymethylpyrimidine kinase 2; Short=HMP kinase 2; AltName: Full=Hydroxymethylpyrimidine phosphate kinase 2; Short=HMP-P kinase 2; Short=HMP-phosphate kinase 2; Short=HMPP kinase 2 && PF08543:Phosphomethylpyrimidine kinase|PF03070:TENA/THI-4/PQQC family	-
gene-UV8b_00460	174.104	243.139	265.122	87.1186	54.9584	85.3969	227.455	75.8246	1.58733	1.42617e-09	3.29156e-08	UV8b_00460	CP072753.1	2444587	2446158	+	1338	protein_coding	hypothetical protein && - && -	-
gene-UV8b_00700	3159.75	5638.14	3211.57	1255.3	1269.83	1468.83	4003.15	1331.32	1.58842	3.34109e-13	1.33912e-11	UV8b_00700	CP072753.1	3480086	3481486	-	1401	protein_coding	hypothetical protein && P11915.3 RecName: Full=Non-specific lipid-transfer protein; Short=NSL-TP; AltName: Full=Propanoyl-CoA C-acyltransferase; AltName: Full=SCP-chi; AltName: Full=SCPX; AltName: Full=Sterol carrier protein 2; Short=SCP-2; AltName: Full=Sterol carrier protein X; Short=SCP-X && PF00108:Thiolase, N-terminal domain|PF02803:Thiolase, C-terminal domain	Thiolase_N
gene-UV8b_03302	11696.7	12677.7	14746.8	5489.46	3952.19	3542.07	13040.4	4327.91	1.59133	9.10262e-19	6.9257e-17	UV8b_03302	CP072754.1	5917922	5919972	+	1827	protein_coding	hypothetical protein && P15710.1 RecName: Full=Phosphate-repressible phosphate permease pho-4 && PF01384:Phosphate transporter family	-
gene-UV8b_03579	98.8156	88.0661	65.0666	26.7296	32.7822	23.7214	83.9827	27.7444	1.59521	1.65479e-06	2.04356e-05	UV8b_03579	CP072755.1	1071453	1071893	-	321	protein_coding	hypothetical protein && - && -	-
gene-UV8b_04176	30.5858	32.5462	47.586	6.92988	20.2478	9.48854	36.906	12.2221	1.59554	0.00211213	0.0101568	UV8b_04176	CP072755.1	4703276	4703716	+	441	protein_coding	hypothetical protein && - && -	-
gene-UV8b_04079	302.329	421.186	459.351	154.437	124.38	111.965	394.288	130.261	1.60031	5.47292e-13	2.13634e-11	UV8b_04079	CP072755.1	4367197	4369617	+	1737	protein_coding	hypothetical protein && P41636.1 RecName: Full=4-coumarate--CoA ligase; Short=4CL; AltName: Full=4-coumaroyl-CoA synthase [Pinus taeda] && PF00501:AMP-binding enzyme|PF13193:AMP-binding enzyme C-terminal domain	AMP-binding
gene-UV8b_01998	968.157	1721.12	649.695	407.873	424.241	268.526	1112.99	366.88	1.60142	1.20605e-07	1.94291e-06	UV8b_01998	CP072754.1	817974	818380	+	363	protein_coding	hypothetical protein && - && -	-
gene-UV8b_06845	58.8188	36.3751	46.6149	20.7897	14.4627	11.3862	47.2696	15.5462	1.60223	0.000226692	0.00156197	UV8b_06845	CP072757.1	4256578	4256971	+	282	protein_coding	hypothetical protein && - && -	-
novel.420	64.7007	72.7502	53.4129	21.7796	14.4627	25.6191	63.6213	20.6205	1.62485	1.44301e-05	0.000136372	-	CP072755.1	60894	62271	-	1308	-	-	-
gene-UV8b_06046	3250.33	5873.62	3466.01	1421.62	1345.04	1308.47	4196.65	1358.37	1.62756	1.95328e-14	8.9472e-13	UV8b_06046	CP072757.1	102136	104099	-	1905	protein_coding	hypothetical protein && Q5L2G3.1 RecName: Full=Uncharacterized oxidoreductase CzcO-like && PF13738:Pyridine nucleotide-disulphide oxidoreductase	-
gene-UV8b_00703	16.4693	17.2303	26.2209	6.92988	7.71346	4.74427	19.9735	6.46254	1.63278	0.00851835	0.0314074	UV8b_00703	CP072753.1	3489144	3489383	-	240	protein_coding	hypothetical protein && - && -	-
gene-UV8b_04918	1830.44	3443.19	1576.17	760.307	746.278	697.408	2283.27	734.664	1.63619	7.22418e-11	1.98345e-09	UV8b_04918	CP072756.1	1388577	1390430	-	1761	protein_coding	hypothetical protein && P14804.3 RecName: Full=Glucoamylase; AltName: Full=1,4-alpha-D-glucan glucohydrolase; AltName: Full=Glucan 1,4-alpha-glucosidase; Flags: Precursor && PF00723:Glycosyl hydrolases family 15|PF00686:Starch binding domain	-
gene-UV8b_04848	198.808	276.642	232.103	60.389	75.2063	91.09	235.851	75.5618	1.64287	7.75487e-12	2.54099e-10	UV8b_04848	CP072756.1	1172378	1173096	+	630	protein_coding	hypothetical protein && Q5M8L8.1 RecName: Full=Voltage-gated hydrogen channel 1; AltName: Full=Hydrogen voltage-gated channel 1; Short=HV1 && PF00520:Ion transport protein	Ion_trans
gene-UV8b_00857	56.466	49.7765	36.9034	18.8097	8.67765	18.0282	47.7153	15.1719	1.65063	0.000200368	0.00140649	UV8b_00857	CP072753.1	3954295	3954762	-	468	protein_coding	hypothetical protein && - && -	-
gene-UV8b_01806	1051.68	1589.98	974.056	414.803	399.172	336.843	1205.24	383.606	1.65219	8.89926e-16	4.75581e-14	UV8b_01806	CP072754.1	157655	159064	-	1410	protein_coding	hypothetical protein && - && PF00201:UDP-glucoronosyl and UDP-glucosyl transferase	UDPGT
gene-UV8b_04512	2765.66	4172.61	2658.99	1154.32	945.864	950.752	3199.09	1016.98	1.65363	7.79356e-18	5.1449e-16	UV8b_04512	CP072756.1	61674	62783	+	999	protein_coding	hypothetical protein && Q55GU0.1 RecName: Full=Probable serine/threonine-protein kinase DDB_G0267514 && PF00069:Protein kinase domain	Pkinase
gene-UV8b_04669	3089.16	4727.81	3638.87	1100.86	1069.28	1460.29	3818.61	1210.14	1.658	2.87489e-18	2.01687e-16	UV8b_04669	CP072756.1	538589	540066	+	1392	protein_coding	hypothetical protein && - && PF12505:Protein of unknown function (DUF3712)	-
gene-UV8b_00885	6557.12	8525.18	8048.83	2375.96	2288.97	2633.07	7710.38	2432.67	1.66438	1.7059e-32	2.9453e-30	UV8b_00885	CP072753.1	4037882	4039706	-	1599	protein_coding	hypothetical protein && Q92253.2 RecName: Full=Probable glucose transporter rco-3 && PF00083:Sugar (and other) transporter	Sugar_tr
gene-UV8b_00860	934.043	1513.4	1096.42	384.114	376.031	347.281	1181.29	369.142	1.67894	2.87546e-18	2.01687e-16	UV8b_00860	CP072753.1	3965405	3966583	+	1089	protein_coding	hypothetical protein && P77376.2 RecName: Full=Uncharacterized oxidoreductase YdgJ && PF02894:Oxidoreductase family, C-terminal alpha/beta domain|PF01408:Oxidoreductase family, NAD-binding Rossmann fold	GFO_IDH_MocA
gene-UV8b_05736	44.7023	18.1876	33.99	13.8598	5.7851	10.4374	32.2933	10.0274	1.68252	0.00274294	0.0126094	UV8b_05736	CP072756.1	4690336	4693227	+	2892	protein_coding	hypothetical protein && - && -	-
gene-UV8b_03451	31.7622	58.3916	33.99	13.8598	11.5702	13.284	41.3813	12.9046	1.68601	0.000307106	0.00202884	UV8b_03451	CP072755.1	702444	703739	+	1185	protein_coding	hypothetical protein && B0Y9F8.2 RecName: Full=Probable endo-xylogalacturonan hydrolase A; Flags: Precursor && PF00295:Glycosyl hydrolases family 28	-
novel.602	272.919	337.906	274.833	123.748	70.3854	79.7037	295.219	91.279	1.69539	4.73025e-12	1.60864e-10	-	CP072756.1	4427387	4428473	-	978	-	-	-
gene-UV8b_02000	410.555	971.599	361.265	213.836	164.875	158.459	581.14	179.057	1.69946	1.98877e-07	3.03444e-06	UV8b_02000	CP072754.1	821433	821922	-	429	protein_coding	hypothetical protein && - && -	-
gene-UV8b_05984	3346.79	2876.51	2812.43	889.005	890.905	995.348	3011.91	925.086	1.70262	6.88906e-39	1.93281e-36	UV8b_05984	CP072756.1	5576298	5577863	+	1566	protein_coding	hypothetical protein && Q7TVI2.1 RecName: Full=FAD-containing monooxygenase EthA; AltName: Full=Baeyer-Villiger monooxygenase; Short=BVMO; AltName: Full=Prodrug activator EtaA >P9WNF8.1 RecName: Full=FAD-containing monooxygenase EthA; AltName: Full=Baeyer-Villiger monooxygenase EtaA; Short=BVMO; AltName: Full=Prodrug activator EtaA >P9WNF9.1 RecName: Full=FAD-containing monooxygenase EthA; AltNam…	-
gene-UV8b_05848	2635.08	3512.11	1728.63	693.978	784.845	916.593	2625.28	798.472	1.71709	1.07992e-13	4.70081e-12	UV8b_05848	CP072756.1	5050025	5051839	-	1545	protein_coding	hypothetical protein && A1CP08.1 RecName: Full=Probable mannosyl-oligosaccharide alpha-1,2-mannosidase 1B; AltName: Full=Class I alpha-mannosidase 1B; AltName: Full=Man(9)-alpha-mannosidase 1B; Flags: Precursor && PF01532:Glycosyl hydrolase family 47	-
gene-UV8b_04767	10588.6	16397.5	10534	4627.18	3882.77	2893.06	12506.7	3801	1.71832	1.32718e-15	6.96809e-14	UV8b_04767	CP072756.1	860570	862225	+	1656	protein_coding	hypothetical protein && Q92253.2 RecName: Full=Probable glucose transporter rco-3 && -	-
gene-UV8b_04398	1965.72	2284.93	1987.93	571.221	569.832	753.39	2079.53	631.481	1.71939	5.10567e-28	7.0521e-26	UV8b_04398	CP072755.1	5518882	5519838	+	957	protein_coding	hypothetical protein && - && PF00722:Glycosyl hydrolases family 16	-
gene-UV8b_02293	147.047	171.346	137.902	44.5493	46.2808	47.4427	152.098	46.0909	1.72291	3.9447e-12	1.35692e-10	UV8b_02293	CP072754.1	2018004	2018543	-	540	protein_coding	hypothetical protein && - && -	-
gene-UV8b_03574	2742.13	2647.73	3639.84	1121.65	830.162	746.748	3009.9	899.52	1.74277	6.72256e-20	5.4374e-18	UV8b_03574	CP072755.1	1045482	1050190	-	4386	protein_coding	hypothetical protein && - && -	-
gene-UV8b_01306	50.5842	120.612	91.2874	32.6695	25.0688	20.8748	87.4946	26.2043	1.74582	9.20747e-06	9.26734e-05	UV8b_01306	CP072753.1	5712518	5712748	+	231	protein_coding	hypothetical protein && - && -	-
gene-UV8b_03385	65.8771	108.168	58.2686	26.7296	25.0688	14.2328	77.4379	22.0104	1.81894	5.15111e-06	5.5187e-05	UV8b_03385	CP072755.1	332950	333618	+	669	protein_coding	hypothetical protein && - && PF12296:Hydrophobic surface binding protein A	-
gene-UV8b_06205	12.9401	25.8455	19.4229	1.97997	5.7851	8.53969	19.4028	5.43492	1.83674	0.00850013	0.0314008	UV8b_06205	CP072757.1	794881	795297	-	417	protein_coding	hypothetical protein && - && -	-
gene-UV8b_05158	132.93	93.8095	93.2297	26.7296	30.8539	30.3633	106.657	29.3156	1.85856	1.73797e-09	3.94028e-08	UV8b_05158	CP072756.1	2624567	2625607	-	1041	protein_coding	hypothetical protein && P32768.4 RecName: Full=Flocculation protein FLO1; Short=Flocculin-1; Flags: Precursor && PF10528:GLEYA domain	-
gene-UV8b_01395	581.13	482.449	388.457	144.538	117.63	137.584	484.012	133.251	1.85961	1.0212e-19	8.1136e-18	UV8b_01395	CP072753.1	6098229	6101164	+	2295	protein_coding	hypothetical protein && Q45670.1 RecName: Full=Thermophilic serine proteinase; AltName: Full=Ak.1 protease; Flags: Precursor && PF05459:Herpesvirus transcriptional regulator family|PF00082:Subtilase family	Peptidase_S8
gene-UV8b_00980	6419.48	8289.7	4955.74	1888.89	1837.73	1676.63	6554.97	1801.08	1.86378	3.57615e-24	3.91545e-22	UV8b_00980	CP072753.1	4388165	4390105	-	1635	protein_coding	hypothetical protein && - && -	-
novel.497	823.463	954.368	1134.3	227.696	251.652	318.815	970.709	266.054	1.86749	1.86071e-23	1.94249e-21	-	CP072756.1	473837	477412	+	3576	-	-	-
gene-UV8b_00734	949.335	1018.5	644.839	285.115	205.371	220.134	870.893	236.873	1.87847	1.07544e-18	8.04605e-17	UV8b_00734	CP072753.1	3567327	3567653	-	264	protein_coding	hypothetical protein && - && -	-
gene-UV8b_06264	1483.41	1445.43	1612.1	396.983	425.205	401.365	1513.65	407.851	1.89197	4.10131e-50	1.93798e-47	UV8b_06264	CP072757.1	991078	991785	-	708	protein_coding	hypothetical protein && - && -	-
gene-UV8b_03397	6414.78	5726.21	6272.61	1384	1407.71	2155.8	6137.87	1649.17	1.89586	2.409e-25	2.73773e-23	UV8b_03397	CP072755.1	362873	365289	+	1770	protein_coding	hypothetical protein && D4AKU9.2 RecName: Full=Subtilisin-like protease 1; Flags: Precursor && PF00082:Subtilase family	Peptidase_S8
gene-UV8b_03402	77.6408	99.553	131.104	19.7997	17.3553	45.545	102.766	27.5667	1.89825	2.14198e-06	2.56751e-05	UV8b_03402	CP072755.1	376077	377036	+	885	protein_coding	hypothetical protein && - && PF00010:Helix-loop-helix DNA-binding domain	HLH
gene-UV8b_05800	1741.04	2285.89	2156.91	527.661	458.951	668.942	2061.28	551.851	1.90137	1.31282e-26	1.63701e-24	UV8b_05800	CP072756.1	4907282	4907812	-	531	protein_coding	hypothetical protein && - && PF12296:Hydrophobic surface binding protein A	-
gene-UV8b_03398	2473.92	1989.14	2132.63	529.641	545.728	673.686	2198.56	583.018	1.91437	1.35076e-35	3.03179e-33	UV8b_03398	CP072755.1	365887	367558	+	1476	protein_coding	hypothetical protein && - && PF00082:Subtilase family	Peptidase_S8
gene-UV8b_00272	44.7023	36.3751	17.4806	3.95993	12.5344	9.48854	32.8527	8.66095	1.91557	0.00123523	0.00650053	UV8b_00272	CP072753.1	1866503	1866871	+	369	protein_coding	hypothetical protein && - && PF00702:haloacid dehalogenase-like hydrolase	Hydrolase
novel.810	1054.03	1475.11	974.056	310.855	316.252	280.861	1167.73	302.656	1.94847	1.72838e-25	1.98941e-23	-	CP072759.1	941695	947881	+	6118	-	-	-
gene-UV8b_07824	31.7622	25.8455	18.4517	3.95993	8.67765	6.64198	25.3531	6.42652	1.97281	0.000969343	0.00535061	UV8b_07824	CP072759.1	724279	724485	-	207	protein_coding	hypothetical protein && - && -	-
gene-UV8b_05534	6131.27	12682.5	7909.96	2756.11	2104.81	1858.81	8907.9	2239.91	1.99177	3.52295e-16	1.97682e-14	UV8b_05534	CP072756.1	3999467	3999952	+	306	protein_coding	hypothetical protein && - && PF08881:CVNH domain	-
gene-UV8b_00271	2406.87	1160.17	1925.78	549.441	405.921	396.621	1830.94	450.661	2.02222	1.84735e-16	1.04972e-14	UV8b_00271	CP072753.1	1862976	1865728	+	2475	protein_coding	hypothetical protein && Q00808.1 RecName: Full=Vegetative incompatibility protein HET-E-1 && PF00400:WD domain, G-beta repeat	WD40
gene-UV8b_01744	45401.1	48389.4	36918	9136.56	9942.66	12698.5	43569.5	10592.6	2.04025	2.67438e-35	5.85625e-33	UV8b_01744	CP072753.1	7302465	7303385	+	921	protein_coding	hypothetical protein && Q01302.2 RecName: Full=Clock-controlled protein 6 && -	-
gene-UV8b_00290	1058.74	3876.82	2171.48	464.302	426.169	825.503	2369.01	571.991	2.05028	0.000541391	0.00327534	UV8b_00290	CP072753.1	1917693	1919109	-	1332	protein_coding	hypothetical protein && Q62086.2 RecName: Full=Serum paraoxonase/arylesterase 2; Short=PON 2; AltName: Full=Aromatic esterase 2; Short=A-esterase 2; AltName: Full=Serum aryldialkylphosphatase 2 && -	-
gene-UV8b_06960	202.337	342.692	207.825	55.4391	34.7106	84.448	250.951	58.1992	2.10872	1.55637e-10	4.07378e-09	UV8b_06960	CP072757.1	4619401	4622245	+	2631	protein_coding	hypothetical protein && Q06593.1 RecName: Full=Oligopeptide transporter 2 && PF03169:OPT oligopeptide transporter protein	OPT
gene-UV8b_03396	1951.61	1633.05	1698.53	308.875	348.07	563.619	1761.06	406.855	2.11325	1.18495e-22	1.16906e-20	UV8b_03396	CP072755.1	360819	361933	-	993	protein_coding	hypothetical protein && - && -	-
gene-UV8b_07783	107.05	88.0661	89.3452	23.7596	19.2837	21.8236	94.8205	21.6223	2.13084	2.83987e-11	8.41939e-10	UV8b_07783	CP072759.1	534179	535790	-	1512	protein_coding	hypothetical protein && P47044.1 RecName: Full=LOG family protein YJL055W && PF01715:IPP transferase|PF03641:Possible lysine decarboxylase	IPPT
gene-UV8b_00031	21793.5	29472.5	16087	5659.74	4905.76	4772.74	22451	5112.75	2.13463	3.25319e-26	3.89429e-24	UV8b_00031	CP072753.1	305956	309392	+	3027	protein_coding	hypothetical protein && A5ULW4.1 RecName: Full=Probable L-tyrosine/L-aspartate decarboxylase; Short=TDC/ADC && PF00282:Pyridoxal-dependent decarboxylase conserved domain	-
novel.471	17.6456	18.1876	11.6537	7.91987	0.964183	1.89771	15.829	3.59392	2.14587	0.00979247	0.0349848	-	CP072755.1	4306397	4307034	-	570	-	PF04886:PT repeat	-
gene-UV8b_03399	428.201	1161.13	694.367	202.947	129.201	182.18	761.233	171.442	2.15168	3.79665e-12	1.31607e-10	UV8b_03399	CP072755.1	368635	369452	+	741	protein_coding	hypothetical protein && - && -	-
gene-UV8b_03573	28.233	49.7765	9.71143	7.91987	6.74928	4.74427	29.2403	6.47114	2.17869	0.00153634	0.00779723	UV8b_03573	CP072755.1	1043290	1044366	+	1077	protein_coding	hypothetical protein && - && PF02668:Taurine catabolism dioxygenase TauD, TfdA family	-
gene-UV8b_03567	143852	178691	146646	45116.5	29209.9	29065.3	156396	34463.9	2.18205	7.01989e-31	1.10569e-28	UV8b_03567	CP072755.1	1025681	1026549	+	774	protein_coding	hypothetical protein && - && -	-
gene-UV8b_04505	409.379	1193.68	354.467	142.558	149.448	136.635	652.508	142.88	2.19148	0.000104294	0.000798256	UV8b_04505	CP072755.1	6344426	6345487	+	1062	protein_coding	hypothetical protein && Q6ZNB7.1 RecName: Full=Alkylglycerol monooxygenase; AltName: Full=Transmembrane protein 195 && PF04116:Fatty acid hydroxylase superfamily	-
gene-UV8b_06962	7299.41	15222	10374.7	2134.4	1936.08	2986.99	10965.4	2352.49	2.22074	2.52816e-19	1.97372e-17	UV8b_06962	CP072757.1	4625339	4627022	+	1521	protein_coding	hypothetical protein && - && PF07690:Major Facilitator Superfamily	MFS_1
gene-UV8b_07776	1878.67	1734.52	1991.81	406.883	419.42	356.769	1868.34	394.357	2.24433	1.21123e-61	8.36491e-59	UV8b_07776	CP072759.1	513804	515300	+	1497	protein_coding	hypothetical protein && - && -	-
novel.424	27.0566	22.9738	53.4129	10.8898	4.82092	4.74427	34.4811	6.81833	2.34536	0.000103975	0.000796488	-	CP072755.1	163318	167193	-	665	-	-	-
gene-UV8b_02116	31.7622	59.3489	51.4706	10.8898	11.5702	5.69312	47.5272	9.38438	2.34813	1.95268e-06	2.37228e-05	UV8b_02116	CP072754.1	1318028	1318324	-	297	protein_coding	hypothetical protein && - && -	-
gene-UV8b_07841	197.631	103.382	159.267	22.7696	30.8539	35.1076	153.427	29.577	2.3704	6.74838e-13	2.62281e-11	UV8b_07841	CP072759.1	783977	784306	-	330	protein_coding	hypothetical protein && - && -	-
gene-UV8b_01486	254.097	531.268	362.236	70.2888	72.3137	78.7549	382.534	73.7858	2.37582	4.37525e-18	2.97583e-16	UV8b_01486	CP072753.1	6496746	6497348	-	528	protein_coding	hypothetical protein && P47032.1 RecName: Full=Protein PRY1; AltName: Full=Pathogenesis-related protein 1; Flags: Precursor && PF00188:Cysteine-rich secretory protein family	SCP
gene-UV8b_03369	1849.26	877.789	1421.75	269.276	270.935	242.907	1382.94	261.039	2.40483	9.14021e-24	9.65421e-22	UV8b_03369	CP072755.1	279530	279922	-	324	protein_coding	hypothetical protein && - && -	-
gene-UV8b_03368	12.9401	21.0593	12.6249	3.95993	0.964183	3.79542	15.5414	2.90651	2.42348	0.00285842	0.0130401	UV8b_03368	CP072755.1	265779	266130	-	285	protein_coding	hypothetical protein && - && -	-
gene-UV8b_03954	30027	61691.2	33230.6	9966.16	6999.97	6298.49	41649.6	7754.88	2.42515	8.12874e-21	6.82055e-19	UV8b_03954	CP072755.1	3898195	3900085	+	1494	protein_coding	hypothetical protein && - && -	-
gene-UV8b_06728	7732.32	9368.51	6015.26	1442.41	1263.08	1593.13	7705.36	1432.87	2.42694	2.31278e-42	8.65174e-40	UV8b_06728	CP072757.1	3484218	3485426	+	864	protein_coding	hypothetical protein && - && -	-
gene-UV8b_04908	8256.98	12622.2	8917.04	1756.23	1613.08	2162.44	9932.06	1843.92	2.42935	1.80031e-38	4.89794e-36	UV8b_04908	CP072756.1	1358478	1359509	-	876	protein_coding	hypothetical protein && - && PF01965:DJ-1/PfpI family	DJ-1_PfpI
gene-UV8b_04668	6146.56	8965.51	6185.21	1203.82	1187.87	1522.91	7099.09	1304.87	2.44375	9.65481e-41	3.09575e-38	UV8b_04668	CP072756.1	533486	537235	-	3684	protein_coding	hypothetical protein && - && -	-
novel.366	461.139	457.561	438.957	101.968	81.9556	64.5221	452.552	82.8153	2.45155	4.2293e-34	8.43791e-32	-	CP072755.1	1020056	1024955	+	4803	-	-	-
gene-UV8b_01396	1203.43	2031.26	951.72	250.466	227.547	278.963	1395.47	252.325	2.46759	1.06895e-22	1.06633e-20	UV8b_01396	CP072753.1	6101442	6103354	-	1470	protein_coding	hypothetical protein && O94639.1 RecName: Full=Zinc-regulated transporter 1; AltName: Full=High-affinity zinc transport protein zrt1 && PF02535:ZIP Zinc transporter	-
gene-UV8b_07793	97.6392	107.211	85.4606	16.8297	22.1762	13.284	96.7702	17.43	2.47369	6.82284e-13	2.64032e-11	UV8b_07793	CP072759.1	626687	628735	+	1692	protein_coding	hypothetical protein && O74395.1 RecName: Full=Siderophore iron transporter 1 && PF06609:Fungal trichothecene efflux pump (TRI12)	-
gene-UV8b_00024	8206.4	10186	5451.03	1285.99	1417.35	1518.17	7947.8	1407.17	2.49772	1.02102e-33	1.99277e-31	UV8b_00024	CP072753.1	290364	291801	-	1359	protein_coding	hypothetical protein && - && -	-
gene-UV8b_05560	4665.51	6200.04	3202.83	850.396	732.779	902.36	4689.46	828.512	2.50083	8.57546e-31	1.32742e-28	UV8b_05560	CP072756.1	4058632	4063293	-	4662	protein_coding	hypothetical protein && - && -	-
gene-UV8b_01734	18.822	16.2731	21.3651	4.94992	2.89255	1.89771	18.8201	3.24672	2.54082	0.000535279	0.00324492	UV8b_01734	CP072753.1	7276672	7277035	-	297	protein_coding	hypothetical protein && - && -	-
gene-UV8b_08179	42108.4	49249	24347.5	7460.52	7050.11	5073.52	38568.3	6528.05	2.5627	4.48538e-27	5.83619e-25	UV8b_08179	CP072759.1	1813076	1814105	+	867	protein_coding	hypothetical protein && Q4WLB9.1 RecName: Full=GPI-anchored CFEM domain protein A; Flags: Precursor && PF05730:CFEM domain	-
gene-UV8b_03569	2065.72	2301.2	1964.62	414.803	296.968	325.457	2110.51	345.743	2.61032	2.45739e-59	1.57589e-56	UV8b_03569	CP072755.1	1033493	1035210	+	1602	protein_coding	hypothetical protein && Q2UPZ7.1 RecName: Full=Aspartyl aminopeptidase; Short=DAP && PF02127:Aminopeptidase I zinc metalloprotease (M18)	Peptidase_M18
gene-UV8b_03274	48.2314	25.8455	62.1532	8.90985	7.71346	5.69312	45.41	7.43881	2.61073	1.2431e-06	1.56768e-05	UV8b_03274	CP072754.1	5593605	5594471	-	612	protein_coding	hypothetical protein && - && -	-
gene-UV8b_05559	7593.51	11325.1	5176.19	1210.75	1226.44	1443.21	8031.6	1293.47	2.63444	9.17385e-29	1.30106e-26	UV8b_05559	CP072756.1	4054256	4057687	-	3432	protein_coding	hypothetical protein && - && -	-
gene-UV8b_08180	9763.92	9750.45	4578.94	1379.05	1518.59	936.519	8031.1	1278.05	2.65165	3.134e-23	3.16147e-21	UV8b_08180	CP072759.1	1814159	1814490	-	282	protein_coding	hypothetical protein && - && -	-
gene-UV8b_03572	209.395	259.412	152.469	24.7496	26.9971	45.545	207.092	32.4306	2.67273	2.28755e-17	1.45657e-15	UV8b_03572	CP072755.1	1039679	1041361	+	1554	protein_coding	hypothetical protein && - && -	-
gene-UV8b_07152	410.555	550.413	557.436	73.2588	81.9556	79.7037	506.135	78.306	2.69353	2.3714e-40	7.34153e-38	UV8b_07152	CP072758.1	630302	631368	+	987	protein_coding	hypothetical protein && - && PF09792:Ubiquitin 3 binding protein But2 C-terminal domain	-
gene-UV8b_00346	48.2314	26.8027	18.4517	6.92988	2.89255	3.79542	31.162	4.53928	2.77564	2.75411e-05	0.000245058	UV8b_00346	CP072753.1	2090199	2090635	+	333	protein_coding	hypothetical protein && - && -	-
gene-UV8b_05562	5644.25	7376.49	3555.35	732.588	782.917	772.367	5525.37	762.624	2.85701	3.1422e-37	7.62451e-35	UV8b_05562	CP072756.1	4067158	4074470	+	7176	protein_coding	hypothetical protein && - && -	-
gene-UV8b_03275	1028.15	364.708	438.957	70.2888	76.1705	103.425	610.606	83.2948	2.87202	7.0621e-17	4.25527e-15	UV8b_03275	CP072754.1	5595308	5596525	+	1119	protein_coding	hypothetical protein && A0A0A7HJC7.1 RecName: Full=C2H2 type master regulator of conidiophore development brlA && -	-
gene-UV8b_01755	2957.41	3962.97	2889.15	397.973	430.026	508.586	3269.84	445.528	2.87556	2.19163e-63	1.78877e-60	UV8b_01755	CP072753.1	7330811	7331833	+	1023	protein_coding	hypothetical protein && A1CFL1.1 RecName: Full=Alcohol dehydrogenase patD; AltName: Full=Patulin synthesis protein D && PF00107:Zinc-binding dehydrogenase|PF08240:Alcohol dehydrogenase GroES-like domain	ADH_N
gene-UV8b_05801	7587.63	11937.7	5868.62	1093.93	1068.31	1268.62	8464.66	1143.62	2.88785	3.76726e-37	8.90065e-35	UV8b_05801	CP072756.1	4908954	4910894	-	1941	protein_coding	hypothetical protein && - && -	-
gene-UV8b_08178	302.329	368.537	256.382	45.5392	37.6031	37.9542	309.083	40.3655	2.93808	2.89837e-33	5.42117e-31	UV8b_08178	CP072759.1	1809062	1809397	-	279	protein_coding	hypothetical protein && - && -	-
gene-UV8b_03570	384.675	380.024	302.997	67.3189	30.8539	37.0053	355.899	45.0593	2.98367	3.37787e-27	4.45978e-25	UV8b_03570	CP072755.1	1035989	1036828	-	654	protein_coding	hypothetical protein && - && PF08528:Whi5 like	-
gene-UV8b_03571	69.4062	69.8785	58.2686	11.8798	6.74928	5.69312	65.8511	8.1074	3.02611	1.31066e-11	4.18757e-10	UV8b_03571	CP072755.1	1037296	1037928	-	633	protein_coding	hypothetical protein && - && -	-
gene-UV8b_00347	14.1165	9.5724	17.4806	1.97997	0.964183	1.89771	13.7232	1.61395	3.08801	0.00106723	0.00578948	UV8b_00347	CP072753.1	2092154	2092483	-	330	protein_coding	hypothetical protein && - && -	-
gene-UV8b_05561	45884.5	67839.6	32364.3	5842.88	5066.78	6027.12	48696.2	5645.6	3.10861	5.78669e-43	2.25882e-40	UV8b_05561	CP072756.1	4064310	4065481	+	1014	protein_coding	hypothetical protein && - && -	-
gene-UV8b_04901	52.9369	85.1944	46.6149	4.94992	7.71346	8.53969	61.582	7.06769	3.12235	2.7532e-10	6.94333e-09	UV8b_04901	CP072756.1	1332186	1332537	+	303	protein_coding	hypothetical protein && - && -	-
gene-UV8b_03619	17844.4	30117.6	15065.3	2134.4	2143.38	2873.13	21009.1	2383.64	3.13977	4.09411e-40	1.22523e-37	UV8b_03619	CP072755.1	1179341	1180225	-	885	protein_coding	hypothetical protein && - && PF13469:Sulfotransferase family	-
gene-UV8b_03509	39889.7	60970.4	29427.6	4479.68	5006.04	4447.28	43429.2	4644.33	3.22513	3.63482e-47	1.55397e-44	UV8b_03509	CP072755.1	865983	867039	-	927	protein_coding	hypothetical protein && - && -	-
gene-UV8b_07151	44.7023	60.3061	69.9223	4.94992	6.74928	6.64198	58.3102	6.11373	3.25537	4.17595e-11	1.19021e-09	UV8b_07151	CP072758.1	629862	630062	+	201	protein_coding	hypothetical protein && - && -	-

## Sheet: Table S3
Table S3. GO analysis of differentially expressed genes between Jt209 and ΔUvste50
Category	GOID	Description	GeneRatio	BgRatio	pvalue	padj	geneID	geneName	Count	Up	Up_Gene_id	Down	Down_Gene_id
BP	GO:0055114	oxidation-reduction process	35/129	333/2269	0.000109131	0.0171335	gene-UV8b_04921/gene-UV8b_01755/gene-UV8b_05824/gene-UV8b_02504/gene-UV8b_07664/gene-UV8b_08285/gene-UV8b_05984/gene-UV8b_00579/gene-UV8b_08103/gene-UV8b_16027/gene-UV8b_01863/gene-UV8b_06362/gene-UV8b_00860/gene-UV8b_05646/gene-UV8b_06046/gene-UV8b_04147/gene-UV8b_01728/gene-UV8b_01491/gene-UV8b_00035/gene-UV8b_08278/gene-UV8b_01854/gene-UV8b_05851/gene-UV8b_03321/gene-UV8b_05161/gene-UV8b_05152…	UV8b_04921/UV8b_01755/UV8b_05824/UV8b_02504/UV8b_07664/UV8b_08285/UV8b_05984/UV8b_00579/UV8b_08103/UV8b_16027/UV8b_01863/UV8b_06362/UV8b_00860/UV8b_05646/UV8b_06046/UV8b_04147/UV8b_01728/UV8b_01491/UV8b_00035/UV8b_08278/UV8b_01854/UV8b_05851/UV8b_03321/UV8b_05161/UV8b_05152/UV8b_06980/UV8b_04820/UV8b_07027/UV8b_01706/UV8b_04505/UV8b_03836/UV8b_01934/UV8b_07105/UV8b_03573/UV8b_06056	35	18	gene-UV8b_01755/gene-UV8b_05984/gene-UV8b_08103/gene-UV8b_01863/gene-UV8b_06362/gene-UV8b_00860/gene-UV8b_05646/gene-UV8b_06046/gene-UV8b_01491/gene-UV8b_00035/gene-UV8b_08278/gene-UV8b_05851/gene-UV8b_05161/gene-UV8b_06980/gene-UV8b_04505/gene-UV8b_03836/gene-UV8b_07105/gene-UV8b_03573	17	gene-UV8b_04921/gene-UV8b_05824/gene-UV8b_02504/gene-UV8b_07664/gene-UV8b_08285/gene-UV8b_00579/gene-UV8b_16027/gene-UV8b_04147/gene-UV8b_01728/gene-UV8b_01854/gene-UV8b_03321/gene-UV8b_05152/gene-UV8b_04820/gene-UV8b_07027/gene-UV8b_01706/gene-UV8b_01934/gene-UV8b_06056
BP	GO:0055085	transmembrane transport	24/129	254/2269	0.00700621	0.549987	gene-UV8b_03319/gene-UV8b_00885/gene-UV8b_04815/gene-UV8b_01396/gene-UV8b_06962/gene-UV8b_06031/gene-UV8b_07048/gene-UV8b_07634/gene-UV8b_01802/gene-UV8b_07045/gene-UV8b_04848/gene-UV8b_06985/gene-UV8b_06043/gene-UV8b_01258/gene-UV8b_06960/gene-UV8b_06039/gene-UV8b_06050/gene-UV8b_07691/gene-UV8b_08202/gene-UV8b_00585/gene-UV8b_01711/novel.862/gene-UV8b_05170/gene-UV8b_05995	UV8b_03319/UV8b_00885/UV8b_04815/UV8b_01396/UV8b_06962/UV8b_06031/UV8b_07048/UV8b_07634/UV8b_01802/UV8b_07045/UV8b_04848/UV8b_06985/UV8b_06043/UV8b_01258/UV8b_06960/UV8b_06039/UV8b_06050/UV8b_07691/UV8b_08202/UV8b_00585/UV8b_01711/-/UV8b_05170/UV8b_05995	24	9	gene-UV8b_00885/gene-UV8b_01396/gene-UV8b_06962/gene-UV8b_07048/gene-UV8b_04848/gene-UV8b_06985/gene-UV8b_01258/gene-UV8b_06960/gene-UV8b_07691	15	gene-UV8b_03319/gene-UV8b_04815/gene-UV8b_06031/gene-UV8b_07634/gene-UV8b_01802/gene-UV8b_07045/gene-UV8b_06043/gene-UV8b_06039/gene-UV8b_06050/gene-UV8b_08202/gene-UV8b_00585/gene-UV8b_01711/novel.862/gene-UV8b_05170/gene-UV8b_05995
BP	GO:0006820	anion transport	5/129	25/2269	0.0116274	0.608502	gene-UV8b_03302/gene-UV8b_00576/gene-UV8b_06985/gene-UV8b_02564/gene-UV8b_05995	UV8b_03302/UV8b_00576/UV8b_06985/UV8b_02564/UV8b_05995	5	3	gene-UV8b_03302/gene-UV8b_06985/gene-UV8b_02564	2	gene-UV8b_00576/gene-UV8b_05995
BP	GO:0006811	ion transport	11/129	98/2269	0.0209272	0.713797	gene-UV8b_01396/gene-UV8b_03302/gene-UV8b_00576/gene-UV8b_04848/gene-UV8b_06985/gene-UV8b_05887/gene-UV8b_03697/gene-UV8b_08202/novel.862/gene-UV8b_02564/gene-UV8b_05995	UV8b_01396/UV8b_03302/UV8b_00576/UV8b_04848/UV8b_06985/UV8b_05887/UV8b_03697/UV8b_08202/-/UV8b_02564/UV8b_05995	11	6	gene-UV8b_01396/gene-UV8b_03302/gene-UV8b_04848/gene-UV8b_06985/gene-UV8b_05887/gene-UV8b_02564	5	gene-UV8b_00576/gene-UV8b_03697/gene-UV8b_08202/novel.862/gene-UV8b_05995
BP	GO:0015698	inorganic anion transport	3/129	12/2269	0.0270635	0.713797	gene-UV8b_03302/gene-UV8b_00576/gene-UV8b_02564	UV8b_03302/UV8b_00576/UV8b_02564	3	2	gene-UV8b_03302/gene-UV8b_02564	1	gene-UV8b_00576
BP	GO:0005975	carbohydrate metabolic process	12/129	115/2269	0.0272789	0.713797	gene-UV8b_06035/gene-UV8b_04398/gene-UV8b_01484/gene-UV8b_01489/gene-UV8b_04240/gene-UV8b_05883/gene-UV8b_03281/gene-UV8b_04781/gene-UV8b_05889/gene-UV8b_06058/gene-UV8b_03451/gene-UV8b_00592	UV8b_06035/UV8b_04398/UV8b_01484/UV8b_01489/UV8b_04240/UV8b_05883/UV8b_03281/UV8b_04781/UV8b_05889/UV8b_06058/UV8b_03451/UV8b_00592	12	8	gene-UV8b_04398/gene-UV8b_01484/gene-UV8b_01489/gene-UV8b_04240/gene-UV8b_05883/gene-UV8b_04781/gene-UV8b_05889/gene-UV8b_03451	4	gene-UV8b_06035/gene-UV8b_03281/gene-UV8b_06058/gene-UV8b_00592
BP	GO:0003333	amino acid transmembrane transport	2/129	10/2269	0.10702	0.999961	gene-UV8b_06985/gene-UV8b_05995	UV8b_06985/UV8b_05995	2	1	gene-UV8b_06985	1	gene-UV8b_05995
BP	GO:0006865	amino acid transport	2/129	10/2269	0.10702	0.999961	gene-UV8b_06985/gene-UV8b_05995	UV8b_06985/UV8b_05995	2	1	gene-UV8b_06985	1	gene-UV8b_05995
BP	GO:0006810	transport	29/129	409/2269	0.109786	0.999961	gene-UV8b_03319/gene-UV8b_00885/gene-UV8b_04815/gene-UV8b_01396/gene-UV8b_06962/gene-UV8b_03302/gene-UV8b_06031/gene-UV8b_07048/gene-UV8b_07634/gene-UV8b_01802/gene-UV8b_07045/gene-UV8b_00576/gene-UV8b_04848/gene-UV8b_06985/gene-UV8b_05887/gene-UV8b_06043/gene-UV8b_01258/gene-UV8b_03697/gene-UV8b_06960/gene-UV8b_06039/gene-UV8b_06050/gene-UV8b_07691/gene-UV8b_08202/gene-UV8b_00585/gene-UV8b_01711…	UV8b_03319/UV8b_00885/UV8b_04815/UV8b_01396/UV8b_06962/UV8b_03302/UV8b_06031/UV8b_07048/UV8b_07634/UV8b_01802/UV8b_07045/UV8b_00576/UV8b_04848/UV8b_06985/UV8b_05887/UV8b_06043/UV8b_01258/UV8b_03697/UV8b_06960/UV8b_06039/UV8b_06050/UV8b_07691/UV8b_08202/UV8b_00585/UV8b_01711/-/UV8b_02564/UV8b_05170/UV8b_05995	29	12	gene-UV8b_00885/gene-UV8b_01396/gene-UV8b_06962/gene-UV8b_03302/gene-UV8b_07048/gene-UV8b_04848/gene-UV8b_06985/gene-UV8b_05887/gene-UV8b_01258/gene-UV8b_06960/gene-UV8b_07691/gene-UV8b_02564	17	gene-UV8b_03319/gene-UV8b_04815/gene-UV8b_06031/gene-UV8b_07634/gene-UV8b_01802/gene-UV8b_07045/gene-UV8b_00576/gene-UV8b_06043/gene-UV8b_03697/gene-UV8b_06039/gene-UV8b_06050/gene-UV8b_08202/gene-UV8b_00585/gene-UV8b_01711/novel.862/gene-UV8b_05170/gene-UV8b_05995
BP	GO:0030001	metal ion transport	4/129	33/2269	0.114135	0.999961	gene-UV8b_01396/gene-UV8b_05887/gene-UV8b_03697/gene-UV8b_08202	UV8b_01396/UV8b_05887/UV8b_03697/UV8b_08202	4	2	gene-UV8b_01396/gene-UV8b_05887	2	gene-UV8b_03697/gene-UV8b_08202
BP	GO:0051234	establishment of localization	29/129	411/2269	0.115073	0.999961	gene-UV8b_03319/gene-UV8b_00885/gene-UV8b_04815/gene-UV8b_01396/gene-UV8b_06962/gene-UV8b_03302/gene-UV8b_06031/gene-UV8b_07048/gene-UV8b_07634/gene-UV8b_01802/gene-UV8b_07045/gene-UV8b_00576/gene-UV8b_04848/gene-UV8b_06985/gene-UV8b_05887/gene-UV8b_06043/gene-UV8b_01258/gene-UV8b_03697/gene-UV8b_06960/gene-UV8b_06039/gene-UV8b_06050/gene-UV8b_07691/gene-UV8b_08202/gene-UV8b_00585/gene-UV8b_01711…	UV8b_03319/UV8b_00885/UV8b_04815/UV8b_01396/UV8b_06962/UV8b_03302/UV8b_06031/UV8b_07048/UV8b_07634/UV8b_01802/UV8b_07045/UV8b_00576/UV8b_04848/UV8b_06985/UV8b_05887/UV8b_06043/UV8b_01258/UV8b_03697/UV8b_06960/UV8b_06039/UV8b_06050/UV8b_07691/UV8b_08202/UV8b_00585/UV8b_01711/-/UV8b_02564/UV8b_05170/UV8b_05995	29	12	gene-UV8b_00885/gene-UV8b_01396/gene-UV8b_06962/gene-UV8b_03302/gene-UV8b_07048/gene-UV8b_04848/gene-UV8b_06985/gene-UV8b_05887/gene-UV8b_01258/gene-UV8b_06960/gene-UV8b_07691/gene-UV8b_02564	17	gene-UV8b_03319/gene-UV8b_04815/gene-UV8b_06031/gene-UV8b_07634/gene-UV8b_01802/gene-UV8b_07045/gene-UV8b_00576/gene-UV8b_06043/gene-UV8b_03697/gene-UV8b_06039/gene-UV8b_06050/gene-UV8b_08202/gene-UV8b_00585/gene-UV8b_01711/novel.862/gene-UV8b_05170/gene-UV8b_05995
BP	GO:0051179	localization	29/129	419/2269	0.137858	0.999961	gene-UV8b_03319/gene-UV8b_00885/gene-UV8b_04815/gene-UV8b_01396/gene-UV8b_06962/gene-UV8b_03302/gene-UV8b_06031/gene-UV8b_07048/gene-UV8b_07634/gene-UV8b_01802/gene-UV8b_07045/gene-UV8b_00576/gene-UV8b_04848/gene-UV8b_06985/gene-UV8b_05887/gene-UV8b_06043/gene-UV8b_01258/gene-UV8b_03697/gene-UV8b_06960/gene-UV8b_06039/gene-UV8b_06050/gene-UV8b_07691/gene-UV8b_08202/gene-UV8b_00585/gene-UV8b_01711…	UV8b_03319/UV8b_00885/UV8b_04815/UV8b_01396/UV8b_06962/UV8b_03302/UV8b_06031/UV8b_07048/UV8b_07634/UV8b_01802/UV8b_07045/UV8b_00576/UV8b_04848/UV8b_06985/UV8b_05887/UV8b_06043/UV8b_01258/UV8b_03697/UV8b_06960/UV8b_06039/UV8b_06050/UV8b_07691/UV8b_08202/UV8b_00585/UV8b_01711/-/UV8b_02564/UV8b_05170/UV8b_05995	29	12	gene-UV8b_00885/gene-UV8b_01396/gene-UV8b_06962/gene-UV8b_03302/gene-UV8b_07048/gene-UV8b_04848/gene-UV8b_06985/gene-UV8b_05887/gene-UV8b_01258/gene-UV8b_06960/gene-UV8b_07691/gene-UV8b_02564	17	gene-UV8b_03319/gene-UV8b_04815/gene-UV8b_06031/gene-UV8b_07634/gene-UV8b_01802/gene-UV8b_07045/gene-UV8b_00576/gene-UV8b_06043/gene-UV8b_03697/gene-UV8b_06039/gene-UV8b_06050/gene-UV8b_08202/gene-UV8b_00585/gene-UV8b_01711/novel.862/gene-UV8b_05170/gene-UV8b_05995
BP	GO:0015711	organic anion transport	2/129	12/2269	0.145907	0.999961	gene-UV8b_06985/gene-UV8b_05995	UV8b_06985/UV8b_05995	2	1	gene-UV8b_06985	1	gene-UV8b_05995
BP	GO:0015849	organic acid transport	2/129	12/2269	0.145907	0.999961	gene-UV8b_06985/gene-UV8b_05995	UV8b_06985/UV8b_05995	2	1	gene-UV8b_06985	1	gene-UV8b_05995
BP	GO:0046942	carboxylic acid transport	2/129	12/2269	0.145907	0.999961	gene-UV8b_06985/gene-UV8b_05995	UV8b_06985/UV8b_05995	2	1	gene-UV8b_06985	1	gene-UV8b_05995
BP	GO:0098656	anion transmembrane transport	2/129	12/2269	0.145907	0.999961	gene-UV8b_06985/gene-UV8b_05995	UV8b_06985/UV8b_05995	2	1	gene-UV8b_06985	1	gene-UV8b_05995
BP	GO:1901615	organic hydroxy compound metabolic process	2/129	12/2269	0.145907	0.999961	gene-UV8b_00061/gene-UV8b_07105	UV8b_00061/UV8b_07105	2	1	gene-UV8b_07105	1	gene-UV8b_00061
BP	GO:1903825	organic acid transmembrane transport	2/129	12/2269	0.145907	0.999961	gene-UV8b_06985/gene-UV8b_05995	UV8b_06985/UV8b_05995	2	1	gene-UV8b_06985	1	gene-UV8b_05995
BP	GO:1905039	carboxylic acid transmembrane transport	2/129	12/2269	0.145907	0.999961	gene-UV8b_06985/gene-UV8b_05995	UV8b_06985/UV8b_05995	2	1	gene-UV8b_06985	1	gene-UV8b_05995
BP	GO:0006633	fatty acid biosynthetic process	2/129	14/2269	0.187147	0.999961	gene-UV8b_04505/gene-UV8b_06056	UV8b_04505/UV8b_06056	2	1	gene-UV8b_04505	1	gene-UV8b_06056
BP	GO:0006631	fatty acid metabolic process	2/129	15/2269	0.208334	0.999961	gene-UV8b_04505/gene-UV8b_06056	UV8b_04505/UV8b_06056	2	1	gene-UV8b_04505	1	gene-UV8b_06056
BP	GO:0051171	regulation of nitrogen compound metabolic process	13/129	187/2269	0.260689	0.999961	gene-UV8b_05372/gene-UV8b_06028/gene-UV8b_03320/gene-UV8b_03341/gene-UV8b_01395/gene-UV8b_07715/gene-UV8b_03773/gene-UV8b_04938/gene-UV8b_07046/gene-UV8b_04406/gene-UV8b_00085/gene-UV8b_00040/gene-UV8b_01999	UV8b_05372/UV8b_06028/UV8b_03320/UV8b_03341/UV8b_01395/UV8b_07715/UV8b_03773/UV8b_04938/UV8b_07046/UV8b_04406/UV8b_00085/UV8b_00040/UV8b_01999	13	2	gene-UV8b_01395/gene-UV8b_01999	11	gene-UV8b_05372/gene-UV8b_06028/gene-UV8b_03320/gene-UV8b_03341/gene-UV8b_07715/gene-UV8b_03773/gene-UV8b_04938/gene-UV8b_07046/gene-UV8b_04406/gene-UV8b_00085/gene-UV8b_00040
BP	GO:0080090	regulation of primary metabolic process	13/129	187/2269	0.260689	0.999961	gene-UV8b_05372/gene-UV8b_06028/gene-UV8b_03320/gene-UV8b_03341/gene-UV8b_01395/gene-UV8b_07715/gene-UV8b_03773/gene-UV8b_04938/gene-UV8b_07046/gene-UV8b_04406/gene-UV8b_00085/gene-UV8b_00040/gene-UV8b_01999	UV8b_05372/UV8b_06028/UV8b_03320/UV8b_03341/UV8b_01395/UV8b_07715/UV8b_03773/UV8b_04938/UV8b_07046/UV8b_04406/UV8b_00085/UV8b_00040/UV8b_01999	13	2	gene-UV8b_01395/gene-UV8b_01999	11	gene-UV8b_05372/gene-UV8b_06028/gene-UV8b_03320/gene-UV8b_03341/gene-UV8b_07715/gene-UV8b_03773/gene-UV8b_04938/gene-UV8b_07046/gene-UV8b_04406/gene-UV8b_00085/gene-UV8b_00040
BP	GO:0031323	regulation of cellular metabolic process	13/129	188/2269	0.267009	0.999961	gene-UV8b_05372/gene-UV8b_06028/gene-UV8b_03320/gene-UV8b_03341/gene-UV8b_01395/gene-UV8b_07715/gene-UV8b_03773/gene-UV8b_04938/gene-UV8b_07046/gene-UV8b_04406/gene-UV8b_00085/gene-UV8b_00040/gene-UV8b_01999	UV8b_05372/UV8b_06028/UV8b_03320/UV8b_03341/UV8b_01395/UV8b_07715/UV8b_03773/UV8b_04938/UV8b_07046/UV8b_04406/UV8b_00085/UV8b_00040/UV8b_01999	13	2	gene-UV8b_01395/gene-UV8b_01999	11	gene-UV8b_05372/gene-UV8b_06028/gene-UV8b_03320/gene-UV8b_03341/gene-UV8b_07715/gene-UV8b_03773/gene-UV8b_04938/gene-UV8b_07046/gene-UV8b_04406/gene-UV8b_00085/gene-UV8b_00040
BP	GO:0060255	regulation of macromolecule metabolic process	13/129	191/2269	0.28629	0.999961	gene-UV8b_05372/gene-UV8b_06028/gene-UV8b_03320/gene-UV8b_03341/gene-UV8b_01395/gene-UV8b_07715/gene-UV8b_03773/gene-UV8b_04938/gene-UV8b_07046/gene-UV8b_04406/gene-UV8b_00085/gene-UV8b_00040/gene-UV8b_01999	UV8b_05372/UV8b_06028/UV8b_03320/UV8b_03341/UV8b_01395/UV8b_07715/UV8b_03773/UV8b_04938/UV8b_07046/UV8b_04406/UV8b_00085/UV8b_00040/UV8b_01999	13	2	gene-UV8b_01395/gene-UV8b_01999	11	gene-UV8b_05372/gene-UV8b_06028/gene-UV8b_03320/gene-UV8b_03341/gene-UV8b_07715/gene-UV8b_03773/gene-UV8b_04938/gene-UV8b_07046/gene-UV8b_04406/gene-UV8b_00085/gene-UV8b_00040
BP	GO:0019222	regulation of metabolic process	13/129	193/2269	0.299389	0.999961	gene-UV8b_05372/gene-UV8b_06028/gene-UV8b_03320/gene-UV8b_03341/gene-UV8b_01395/gene-UV8b_07715/gene-UV8b_03773/gene-UV8b_04938/gene-UV8b_07046/gene-UV8b_04406/gene-UV8b_00085/gene-UV8b_00040/gene-UV8b_01999	UV8b_05372/UV8b_06028/UV8b_03320/UV8b_03341/UV8b_01395/UV8b_07715/UV8b_03773/UV8b_04938/UV8b_07046/UV8b_04406/UV8b_00085/UV8b_00040/UV8b_01999	13	2	gene-UV8b_01395/gene-UV8b_01999	11	gene-UV8b_05372/gene-UV8b_06028/gene-UV8b_03320/gene-UV8b_03341/gene-UV8b_07715/gene-UV8b_03773/gene-UV8b_04938/gene-UV8b_07046/gene-UV8b_04406/gene-UV8b_00085/gene-UV8b_00040
BP	GO:0006355	regulation of transcription, DNA-templated	12/129	177/2269	0.302316	0.999961	gene-UV8b_05372/gene-UV8b_06028/gene-UV8b_03320/gene-UV8b_01395/gene-UV8b_07715/gene-UV8b_03773/gene-UV8b_04938/gene-UV8b_07046/gene-UV8b_04406/gene-UV8b_00085/gene-UV8b_00040/gene-UV8b_01999	UV8b_05372/UV8b_06028/UV8b_03320/UV8b_01395/UV8b_07715/UV8b_03773/UV8b_04938/UV8b_07046/UV8b_04406/UV8b_00085/UV8b_00040/UV8b_01999	12	2	gene-UV8b_01395/gene-UV8b_01999	10	gene-UV8b_05372/gene-UV8b_06028/gene-UV8b_03320/gene-UV8b_07715/gene-UV8b_03773/gene-UV8b_04938/gene-UV8b_07046/gene-UV8b_04406/gene-UV8b_00085/gene-UV8b_00040
BP	GO:0051252	regulation of RNA metabolic process	12/129	177/2269	0.302316	0.999961	gene-UV8b_05372/gene-UV8b_06028/gene-UV8b_03320/gene-UV8b_01395/gene-UV8b_07715/gene-UV8b_03773/gene-UV8b_04938/gene-UV8b_07046/gene-UV8b_04406/gene-UV8b_00085/gene-UV8b_00040/gene-UV8b_01999	UV8b_05372/UV8b_06028/UV8b_03320/UV8b_01395/UV8b_07715/UV8b_03773/UV8b_04938/UV8b_07046/UV8b_04406/UV8b_00085/UV8b_00040/UV8b_01999	12	2	gene-UV8b_01395/gene-UV8b_01999	10	gene-UV8b_05372/gene-UV8b_06028/gene-UV8b_03320/gene-UV8b_07715/gene-UV8b_03773/gene-UV8b_04938/gene-UV8b_07046/gene-UV8b_04406/gene-UV8b_00085/gene-UV8b_00040
BP	GO:1903506	regulation of nucleic acid-templated transcription	12/129	177/2269	0.302316	0.999961	gene-UV8b_05372/gene-UV8b_06028/gene-UV8b_03320/gene-UV8b_01395/gene-UV8b_07715/gene-UV8b_03773/gene-UV8b_04938/gene-UV8b_07046/gene-UV8b_04406/gene-UV8b_00085/gene-UV8b_00040/gene-UV8b_01999	UV8b_05372/UV8b_06028/UV8b_03320/UV8b_01395/UV8b_07715/UV8b_03773/UV8b_04938/UV8b_07046/UV8b_04406/UV8b_00085/UV8b_00040/UV8b_01999	12	2	gene-UV8b_01395/gene-UV8b_01999	10	gene-UV8b_05372/gene-UV8b_06028/gene-UV8b_03320/gene-UV8b_07715/gene-UV8b_03773/gene-UV8b_04938/gene-UV8b_07046/gene-UV8b_04406/gene-UV8b_00085/gene-UV8b_00040
BP	GO:2001141	regulation of RNA biosynthetic process	12/129	177/2269	0.302316	0.999961	gene-UV8b_05372/gene-UV8b_06028/gene-UV8b_03320/gene-UV8b_01395/gene-UV8b_07715/gene-UV8b_03773/gene-UV8b_04938/gene-UV8b_07046/gene-UV8b_04406/gene-UV8b_00085/gene-UV8b_00040/gene-UV8b_01999	UV8b_05372/UV8b_06028/UV8b_03320/UV8b_01395/UV8b_07715/UV8b_03773/UV8b_04938/UV8b_07046/UV8b_04406/UV8b_00085/UV8b_00040/UV8b_01999	12	2	gene-UV8b_01395/gene-UV8b_01999	10	gene-UV8b_05372/gene-UV8b_06028/gene-UV8b_03320/gene-UV8b_07715/gene-UV8b_03773/gene-UV8b_04938/gene-UV8b_07046/gene-UV8b_04406/gene-UV8b_00085/gene-UV8b_00040
BP	GO:0019219	regulation of nucleobase-containing compound metabolic process	12/129	179/2269	0.3162	0.999961	gene-UV8b_05372/gene-UV8b_06028/gene-UV8b_03320/gene-UV8b_01395/gene-UV8b_07715/gene-UV8b_03773/gene-UV8b_04938/gene-UV8b_07046/gene-UV8b_04406/gene-UV8b_00085/gene-UV8b_00040/gene-UV8b_01999	UV8b_05372/UV8b_06028/UV8b_03320/UV8b_01395/UV8b_07715/UV8b_03773/UV8b_04938/UV8b_07046/UV8b_04406/UV8b_00085/UV8b_00040/UV8b_01999	12	2	gene-UV8b_01395/gene-UV8b_01999	10	gene-UV8b_05372/gene-UV8b_06028/gene-UV8b_03320/gene-UV8b_07715/gene-UV8b_03773/gene-UV8b_04938/gene-UV8b_07046/gene-UV8b_04406/gene-UV8b_00085/gene-UV8b_00040
BP	GO:0009889	regulation of biosynthetic process	12/129	180/2269	0.323205	0.999961	gene-UV8b_05372/gene-UV8b_06028/gene-UV8b_03320/gene-UV8b_01395/gene-UV8b_07715/gene-UV8b_03773/gene-UV8b_04938/gene-UV8b_07046/gene-UV8b_04406/gene-UV8b_00085/gene-UV8b_00040/gene-UV8b_01999	UV8b_05372/UV8b_06028/UV8b_03320/UV8b_01395/UV8b_07715/UV8b_03773/UV8b_04938/UV8b_07046/UV8b_04406/UV8b_00085/UV8b_00040/UV8b_01999	12	2	gene-UV8b_01395/gene-UV8b_01999	10	gene-UV8b_05372/gene-UV8b_06028/gene-UV8b_03320/gene-UV8b_07715/gene-UV8b_03773/gene-UV8b_04938/gene-UV8b_07046/gene-UV8b_04406/gene-UV8b_00085/gene-UV8b_00040
BP	GO:0010556	regulation of macromolecule biosynthetic process	12/129	180/2269	0.323205	0.999961	gene-UV8b_05372/gene-UV8b_06028/gene-UV8b_03320/gene-UV8b_01395/gene-UV8b_07715/gene-UV8b_03773/gene-UV8b_04938/gene-UV8b_07046/gene-UV8b_04406/gene-UV8b_00085/gene-UV8b_00040/gene-UV8b_01999	UV8b_05372/UV8b_06028/UV8b_03320/UV8b_01395/UV8b_07715/UV8b_03773/UV8b_04938/UV8b_07046/UV8b_04406/UV8b_00085/UV8b_00040/UV8b_01999	12	2	gene-UV8b_01395/gene-UV8b_01999	10	gene-UV8b_05372/gene-UV8b_06028/gene-UV8b_03320/gene-UV8b_07715/gene-UV8b_03773/gene-UV8b_04938/gene-UV8b_07046/gene-UV8b_04406/gene-UV8b_00085/gene-UV8b_00040
BP	GO:0031326	regulation of cellular biosynthetic process	12/129	180/2269	0.323205	0.999961	gene-UV8b_05372/gene-UV8b_06028/gene-UV8b_03320/gene-UV8b_01395/gene-UV8b_07715/gene-UV8b_03773/gene-UV8b_04938/gene-UV8b_07046/gene-UV8b_04406/gene-UV8b_00085/gene-UV8b_00040/gene-UV8b_01999	UV8b_05372/UV8b_06028/UV8b_03320/UV8b_01395/UV8b_07715/UV8b_03773/UV8b_04938/UV8b_07046/UV8b_04406/UV8b_00085/UV8b_00040/UV8b_01999	12	2	gene-UV8b_01395/gene-UV8b_01999	10	gene-UV8b_05372/gene-UV8b_06028/gene-UV8b_03320/gene-UV8b_07715/gene-UV8b_03773/gene-UV8b_04938/gene-UV8b_07046/gene-UV8b_04406/gene-UV8b_00085/gene-UV8b_00040
BP	GO:2000112	regulation of cellular macromolecule biosynthetic process	12/129	180/2269	0.323205	0.999961	gene-UV8b_05372/gene-UV8b_06028/gene-UV8b_03320/gene-UV8b_01395/gene-UV8b_07715/gene-UV8b_03773/gene-UV8b_04938/gene-UV8b_07046/gene-UV8b_04406/gene-UV8b_00085/gene-UV8b_00040/gene-UV8b_01999	UV8b_05372/UV8b_06028/UV8b_03320/UV8b_01395/UV8b_07715/UV8b_03773/UV8b_04938/UV8b_07046/UV8b_04406/UV8b_00085/UV8b_00040/UV8b_01999	12	2	gene-UV8b_01395/gene-UV8b_01999	10	gene-UV8b_05372/gene-UV8b_06028/gene-UV8b_03320/gene-UV8b_07715/gene-UV8b_03773/gene-UV8b_04938/gene-UV8b_07046/gene-UV8b_04406/gene-UV8b_00085/gene-UV8b_00040
BP	GO:0006812	cation transport	5/129	67/2269	0.332017	0.999961	gene-UV8b_01396/gene-UV8b_05887/gene-UV8b_03697/gene-UV8b_08202/novel.862	UV8b_01396/UV8b_05887/UV8b_03697/UV8b_08202/-	5	2	gene-UV8b_01396/gene-UV8b_05887	3	gene-UV8b_03697/gene-UV8b_08202/novel.862
BP	GO:0010468	regulation of gene expression	12/129	182/2269	0.337326	0.999961	gene-UV8b_05372/gene-UV8b_06028/gene-UV8b_03320/gene-UV8b_01395/gene-UV8b_07715/gene-UV8b_03773/gene-UV8b_04938/gene-UV8b_07046/gene-UV8b_04406/gene-UV8b_00085/gene-UV8b_00040/gene-UV8b_01999	UV8b_05372/UV8b_06028/UV8b_03320/UV8b_01395/UV8b_07715/UV8b_03773/UV8b_04938/UV8b_07046/UV8b_04406/UV8b_00085/UV8b_00040/UV8b_01999	12	2	gene-UV8b_01395/gene-UV8b_01999	10	gene-UV8b_05372/gene-UV8b_06028/gene-UV8b_03320/gene-UV8b_07715/gene-UV8b_03773/gene-UV8b_04938/gene-UV8b_07046/gene-UV8b_04406/gene-UV8b_00085/gene-UV8b_00040
BP	GO:0006397	mRNA processing	2/129	21/2269	0.337405	0.999961	gene-UV8b_03781/gene-UV8b_05710	UV8b_03781/UV8b_05710	2	0		2	gene-UV8b_03781/gene-UV8b_05710
BP	GO:0072330	monocarboxylic acid biosynthetic process	2/129	22/2269	0.35857	0.999961	gene-UV8b_04505/gene-UV8b_06056	UV8b_04505/UV8b_06056	2	1	gene-UV8b_04505	1	gene-UV8b_06056
BP	GO:0034220	ion transmembrane transport	3/129	40/2269	0.399714	0.999961	gene-UV8b_06985/novel.862/gene-UV8b_05995	UV8b_06985/-/UV8b_05995	3	1	gene-UV8b_06985	2	novel.862/gene-UV8b_05995
BP	GO:0032787	monocarboxylic acid metabolic process	2/129	24/2269	0.400123	0.999961	gene-UV8b_04505/gene-UV8b_06056	UV8b_04505/UV8b_06056	2	1	gene-UV8b_04505	1	gene-UV8b_06056
BP	GO:0016071	mRNA metabolic process	2/129	25/2269	0.420436	0.999961	gene-UV8b_03781/gene-UV8b_05710	UV8b_03781/UV8b_05710	2	0		2	gene-UV8b_03781/gene-UV8b_05710
BP	GO:0015985	energy coupled proton transport, down electrochemical gradient	1/129	10/2269	0.443747	0.999961	novel.862	-	1	0		1	novel.862
BP	GO:0015986	ATP synthesis coupled proton transport	1/129	10/2269	0.443747	0.999961	novel.862	-	1	0		1	novel.862
BP	GO:0050790	regulation of catalytic activity	1/129	12/2269	0.505476	0.999961	gene-UV8b_03341	UV8b_03341	1	0		1	gene-UV8b_03341
BP	GO:0051726	regulation of cell cycle	1/129	12/2269	0.505476	0.999961	gene-UV8b_03341	UV8b_03341	1	0		1	gene-UV8b_03341
BP	GO:0065009	regulation of molecular function	1/129	13/2269	0.533741	0.999961	gene-UV8b_03341	UV8b_03341	1	0		1	gene-UV8b_03341
BP	GO:0006508	proteolysis	6/129	103/2269	0.538177	0.999961	gene-UV8b_03569/gene-UV8b_03398/gene-UV8b_03397/gene-UV8b_01395/gene-UV8b_02355/novel.854	UV8b_03569/UV8b_03398/UV8b_03397/UV8b_01395/UV8b_02355/-	6	5	gene-UV8b_03569/gene-UV8b_03398/gene-UV8b_03397/gene-UV8b_01395/gene-UV8b_02355	1	novel.854
BP	GO:0006468	protein phosphorylation	6/129	106/2269	0.567209	0.999961	gene-UV8b_03341/gene-UV8b_04512/gene-UV8b_08277/gene-UV8b_01646/gene-UV8b_04217/gene-UV8b_06148	UV8b_03341/UV8b_04512/UV8b_08277/UV8b_01646/UV8b_04217/UV8b_06148	6	3	gene-UV8b_04512/gene-UV8b_08277/gene-UV8b_04217	3	gene-UV8b_03341/gene-UV8b_01646/gene-UV8b_06148
BP	GO:0006351	transcription, DNA-templated	13/129	234/2269	0.581524	0.999961	gene-UV8b_05372/gene-UV8b_06028/gene-UV8b_03320/gene-UV8b_01395/gene-UV8b_07715/gene-UV8b_05292/gene-UV8b_03773/gene-UV8b_04938/gene-UV8b_07046/gene-UV8b_04406/gene-UV8b_00085/gene-UV8b_00040/gene-UV8b_01999	UV8b_05372/UV8b_06028/UV8b_03320/UV8b_01395/UV8b_07715/UV8b_05292/UV8b_03773/UV8b_04938/UV8b_07046/UV8b_04406/UV8b_00085/UV8b_00040/UV8b_01999	13	3	gene-UV8b_01395/gene-UV8b_05292/gene-UV8b_01999	10	gene-UV8b_05372/gene-UV8b_06028/gene-UV8b_03320/gene-UV8b_07715/gene-UV8b_03773/gene-UV8b_04938/gene-UV8b_07046/gene-UV8b_04406/gene-UV8b_00085/gene-UV8b_00040
BP	GO:0097659	nucleic acid-templated transcription	13/129	234/2269	0.581524	0.999961	gene-UV8b_05372/gene-UV8b_06028/gene-UV8b_03320/gene-UV8b_01395/gene-UV8b_07715/gene-UV8b_05292/gene-UV8b_03773/gene-UV8b_04938/gene-UV8b_07046/gene-UV8b_04406/gene-UV8b_00085/gene-UV8b_00040/gene-UV8b_01999	UV8b_05372/UV8b_06028/UV8b_03320/UV8b_01395/UV8b_07715/UV8b_05292/UV8b_03773/UV8b_04938/UV8b_07046/UV8b_04406/UV8b_00085/UV8b_00040/UV8b_01999	13	3	gene-UV8b_01395/gene-UV8b_05292/gene-UV8b_01999	10	gene-UV8b_05372/gene-UV8b_06028/gene-UV8b_03320/gene-UV8b_07715/gene-UV8b_03773/gene-UV8b_04938/gene-UV8b_07046/gene-UV8b_04406/gene-UV8b_00085/gene-UV8b_00040
BP	GO:0006754	ATP biosynthetic process	1/129	15/2269	0.58555	0.999961	novel.862	-	1	0		1	novel.862
BP	GO:0009100	glycoprotein metabolic process	1/129	15/2269	0.58555	0.999961	gene-UV8b_06683	UV8b_06683	1	0		1	gene-UV8b_06683
BP	GO:0009101	glycoprotein biosynthetic process	1/129	15/2269	0.58555	0.999961	gene-UV8b_06683	UV8b_06683	1	0		1	gene-UV8b_06683
BP	GO:0032774	RNA biosynthetic process	13/129	236/2269	0.594604	0.999961	gene-UV8b_05372/gene-UV8b_06028/gene-UV8b_03320/gene-UV8b_01395/gene-UV8b_07715/gene-UV8b_05292/gene-UV8b_03773/gene-UV8b_04938/gene-UV8b_07046/gene-UV8b_04406/gene-UV8b_00085/gene-UV8b_00040/gene-UV8b_01999	UV8b_05372/UV8b_06028/UV8b_03320/UV8b_01395/UV8b_07715/UV8b_05292/UV8b_03773/UV8b_04938/UV8b_07046/UV8b_04406/UV8b_00085/UV8b_00040/UV8b_01999	13	3	gene-UV8b_01395/gene-UV8b_05292/gene-UV8b_01999	10	gene-UV8b_05372/gene-UV8b_06028/gene-UV8b_03320/gene-UV8b_07715/gene-UV8b_03773/gene-UV8b_04938/gene-UV8b_07046/gene-UV8b_04406/gene-UV8b_00085/gene-UV8b_00040
BP	GO:0009142	nucleoside triphosphate biosynthetic process	1/129	16/2269	0.609269	0.999961	novel.862	-	1	0		1	novel.862
BP	GO:0009145	purine nucleoside triphosphate biosynthetic process	1/129	16/2269	0.609269	0.999961	novel.862	-	1	0		1	novel.862
BP	GO:0009201	ribonucleoside triphosphate biosynthetic process	1/129	16/2269	0.609269	0.999961	novel.862	-	1	0		1	novel.862
BP	GO:0009206	purine ribonucleoside triphosphate biosynthetic process	1/129	16/2269	0.609269	0.999961	novel.862	-	1	0		1	novel.862
BP	GO:0009127	purine nucleoside monophosphate biosynthetic process	1/129	17/2269	0.631642	0.999961	novel.862	-	1	0		1	novel.862
BP	GO:0009156	ribonucleoside monophosphate biosynthetic process	1/129	17/2269	0.631642	0.999961	novel.862	-	1	0		1	novel.862
BP	GO:0009168	purine ribonucleoside monophosphate biosynthetic process	1/129	17/2269	0.631642	0.999961	novel.862	-	1	0		1	novel.862
BP	GO:0009124	nucleoside monophosphate biosynthetic process	1/129	18/2269	0.652742	0.999961	novel.862	-	1	0		1	novel.862
BP	GO:0019725	cellular homeostasis	1/129	19/2269	0.672643	0.999961	gene-UV8b_05865	UV8b_05865	1	0		1	gene-UV8b_05865
BP	GO:0045454	cell redox homeostasis	1/129	19/2269	0.672643	0.999961	gene-UV8b_05865	UV8b_05865	1	0		1	gene-UV8b_05865
BP	GO:0016310	phosphorylation	6/129	118/2269	0.67374	0.999961	gene-UV8b_03341/gene-UV8b_04512/gene-UV8b_08277/gene-UV8b_01646/gene-UV8b_04217/gene-UV8b_06148	UV8b_03341/UV8b_04512/UV8b_08277/UV8b_01646/UV8b_04217/UV8b_06148	6	3	gene-UV8b_04512/gene-UV8b_08277/gene-UV8b_04217	3	gene-UV8b_03341/gene-UV8b_01646/gene-UV8b_06148
BP	GO:0008610	lipid biosynthetic process	2/129	40/2269	0.674439	0.999961	gene-UV8b_04505/gene-UV8b_06056	UV8b_04505/UV8b_06056	2	1	gene-UV8b_04505	1	gene-UV8b_06056
BP	GO:0019439	aromatic compound catabolic process	1/129	20/2269	0.691411	0.999961	gene-UV8b_07027	UV8b_07027	1	0		1	gene-UV8b_07027
BP	GO:0046034	ATP metabolic process	1/129	20/2269	0.691411	0.999961	novel.862	-	1	0		1	novel.862
BP	GO:0050789	regulation of biological process	16/129	310/2269	0.705649	0.999961	gene-UV8b_05372/gene-UV8b_06028/gene-UV8b_05865/gene-UV8b_03320/gene-UV8b_03341/gene-UV8b_01395/gene-UV8b_07715/gene-UV8b_03773/gene-UV8b_04938/gene-UV8b_07046/gene-UV8b_03697/gene-UV8b_01630/gene-UV8b_04406/gene-UV8b_00085/gene-UV8b_00040/gene-UV8b_01999	UV8b_05372/UV8b_06028/UV8b_05865/UV8b_03320/UV8b_03341/UV8b_01395/UV8b_07715/UV8b_03773/UV8b_04938/UV8b_07046/UV8b_03697/UV8b_01630/UV8b_04406/UV8b_00085/UV8b_00040/UV8b_01999	16	2	gene-UV8b_01395/gene-UV8b_01999	14	gene-UV8b_05372/gene-UV8b_06028/gene-UV8b_05865/gene-UV8b_03320/gene-UV8b_03341/gene-UV8b_07715/gene-UV8b_03773/gene-UV8b_04938/gene-UV8b_07046/gene-UV8b_03697/gene-UV8b_01630/gene-UV8b_04406/gene-UV8b_00085/gene-UV8b_00040
BP	GO:0009152	purine ribonucleotide biosynthetic process	1/129	21/2269	0.709111	0.999961	novel.862	-	1	0		1	novel.862
BP	GO:0009260	ribonucleotide biosynthetic process	1/129	21/2269	0.709111	0.999961	novel.862	-	1	0		1	novel.862
BP	GO:0046390	ribose phosphate biosynthetic process	1/129	21/2269	0.709111	0.999961	novel.862	-	1	0		1	novel.862
BP	GO:1902600	proton transmembrane transport	1/129	21/2269	0.709111	0.999961	novel.862	-	1	0		1	novel.862
BP	GO:0009126	purine nucleoside monophosphate metabolic process	1/129	22/2269	0.725804	0.999961	novel.862	-	1	0		1	novel.862
BP	GO:0009144	purine nucleoside triphosphate metabolic process	1/129	22/2269	0.725804	0.999961	novel.862	-	1	0		1	novel.862
BP	GO:0009161	ribonucleoside monophosphate metabolic process	1/129	22/2269	0.725804	0.999961	novel.862	-	1	0		1	novel.862
BP	GO:0009167	purine ribonucleoside monophosphate metabolic process	1/129	22/2269	0.725804	0.999961	novel.862	-	1	0		1	novel.862
BP	GO:0009199	ribonucleoside triphosphate metabolic process	1/129	22/2269	0.725804	0.999961	novel.862	-	1	0		1	novel.862
BP	GO:0009205	purine ribonucleoside triphosphate metabolic process	1/129	22/2269	0.725804	0.999961	novel.862	-	1	0		1	novel.862
BP	GO:0034654	nucleobase-containing compound biosynthetic process	14/129	278/2269	0.731865	0.999961	gene-UV8b_05372/gene-UV8b_06028/gene-UV8b_03320/gene-UV8b_01395/gene-UV8b_07715/gene-UV8b_05292/gene-UV8b_03773/gene-UV8b_04938/gene-UV8b_07046/gene-UV8b_04406/novel.862/gene-UV8b_00085/gene-UV8b_00040/gene-UV8b_01999	UV8b_05372/UV8b_06028/UV8b_03320/UV8b_01395/UV8b_07715/UV8b_05292/UV8b_03773/UV8b_04938/UV8b_07046/UV8b_04406/-/UV8b_00085/UV8b_00040/UV8b_01999	14	3	gene-UV8b_01395/gene-UV8b_05292/gene-UV8b_01999	11	gene-UV8b_05372/gene-UV8b_06028/gene-UV8b_03320/gene-UV8b_07715/gene-UV8b_03773/gene-UV8b_04938/gene-UV8b_07046/gene-UV8b_04406/novel.862/gene-UV8b_00085/gene-UV8b_00040
BP	GO:0016053	organic acid biosynthetic process	2/129	45/2269	0.736501	0.999961	gene-UV8b_04505/gene-UV8b_06056	UV8b_04505/UV8b_06056	2	1	gene-UV8b_04505	1	gene-UV8b_06056
BP	GO:0046394	carboxylic acid biosynthetic process	2/129	45/2269	0.736501	0.999961	gene-UV8b_04505/gene-UV8b_06056	UV8b_04505/UV8b_06056	2	1	gene-UV8b_04505	1	gene-UV8b_06056
BP	GO:0006164	purine nucleotide biosynthetic process	1/129	23/2269	0.741545	0.999961	novel.862	-	1	0		1	novel.862
BP	GO:0009123	nucleoside monophosphate metabolic process	1/129	23/2269	0.741545	0.999961	novel.862	-	1	0		1	novel.862
BP	GO:0009141	nucleoside triphosphate metabolic process	1/129	23/2269	0.741545	0.999961	novel.862	-	1	0		1	novel.862
BP	GO:0042592	homeostatic process	1/129	24/2269	0.75639	0.999961	gene-UV8b_05865	UV8b_05865	1	0		1	gene-UV8b_05865
BP	GO:0050794	regulation of cellular process	15/129	304/2269	0.766551	0.999961	gene-UV8b_05372/gene-UV8b_06028/gene-UV8b_05865/gene-UV8b_03320/gene-UV8b_03341/gene-UV8b_01395/gene-UV8b_07715/gene-UV8b_03773/gene-UV8b_04938/gene-UV8b_07046/gene-UV8b_01630/gene-UV8b_04406/gene-UV8b_00085/gene-UV8b_00040/gene-UV8b_01999	UV8b_05372/UV8b_06028/UV8b_05865/UV8b_03320/UV8b_03341/UV8b_01395/UV8b_07715/UV8b_03773/UV8b_04938/UV8b_07046/UV8b_01630/UV8b_04406/UV8b_00085/UV8b_00040/UV8b_01999	15	2	gene-UV8b_01395/gene-UV8b_01999	13	gene-UV8b_05372/gene-UV8b_06028/gene-UV8b_05865/gene-UV8b_03320/gene-UV8b_03341/gene-UV8b_07715/gene-UV8b_03773/gene-UV8b_04938/gene-UV8b_07046/gene-UV8b_01630/gene-UV8b_04406/gene-UV8b_00085/gene-UV8b_00040
BP	GO:0065007	biological regulation	16/129	323/2269	0.767443	0.999961	gene-UV8b_05372/gene-UV8b_06028/gene-UV8b_05865/gene-UV8b_03320/gene-UV8b_03341/gene-UV8b_01395/gene-UV8b_07715/gene-UV8b_03773/gene-UV8b_04938/gene-UV8b_07046/gene-UV8b_03697/gene-UV8b_01630/gene-UV8b_04406/gene-UV8b_00085/gene-UV8b_00040/gene-UV8b_01999	UV8b_05372/UV8b_06028/UV8b_05865/UV8b_03320/UV8b_03341/UV8b_01395/UV8b_07715/UV8b_03773/UV8b_04938/UV8b_07046/UV8b_03697/UV8b_01630/UV8b_04406/UV8b_00085/UV8b_00040/UV8b_01999	16	2	gene-UV8b_01395/gene-UV8b_01999	14	gene-UV8b_05372/gene-UV8b_06028/gene-UV8b_05865/gene-UV8b_03320/gene-UV8b_03341/gene-UV8b_07715/gene-UV8b_03773/gene-UV8b_04938/gene-UV8b_07046/gene-UV8b_03697/gene-UV8b_01630/gene-UV8b_04406/gene-UV8b_00085/gene-UV8b_00040
BP	GO:0015672	monovalent inorganic cation transport	1/129	25/2269	0.770388	0.999961	novel.862	-	1	0		1	novel.862
BP	GO:0072522	purine-containing compound biosynthetic process	1/129	25/2269	0.770388	0.999961	novel.862	-	1	0		1	novel.862
BP	GO:0007049	cell cycle	1/129	26/2269	0.783588	0.999961	gene-UV8b_03341	UV8b_03341	1	0		1	gene-UV8b_03341
BP	GO:0006281	DNA repair	2/129	50/2269	0.788276	0.999961	gene-UV8b_04883/gene-UV8b_07175	UV8b_04883/UV8b_07175	2	0		2	gene-UV8b_04883/gene-UV8b_07175
BP	GO:0008033	tRNA processing	1/129	27/2269	0.796034	0.999961	gene-UV8b_07783	UV8b_07783	1	1	gene-UV8b_07783	0
BP	GO:0098655	cation transmembrane transport	1/129	27/2269	0.796034	0.999961	novel.862	-	1	0		1	novel.862
BP	GO:0098660	inorganic ion transmembrane transport	1/129	27/2269	0.796034	0.999961	novel.862	-	1	0		1	novel.862
BP	GO:0098662	inorganic cation transmembrane transport	1/129	27/2269	0.796034	0.999961	novel.862	-	1	0		1	novel.862
BP	GO:0006974	cellular response to DNA damage stimulus	2/129	52/2269	0.806368	0.999961	gene-UV8b_04883/gene-UV8b_07175	UV8b_04883/UV8b_07175	2	0		2	gene-UV8b_04883/gene-UV8b_07175
BP	GO:0033554	cellular response to stress	2/129	53/2269	0.814893	0.999961	gene-UV8b_04883/gene-UV8b_07175	UV8b_04883/UV8b_07175	2	0		2	gene-UV8b_04883/gene-UV8b_07175
BP	GO:0009150	purine ribonucleotide metabolic process	1/129	29/2269	0.818835	0.999961	novel.862	-	1	0		1	novel.862
BP	GO:0009259	ribonucleotide metabolic process	1/129	29/2269	0.818835	0.999961	novel.862	-	1	0		1	novel.862
BP	GO:1901137	carbohydrate derivative biosynthetic process	2/129	54/2269	0.823084	0.999961	novel.862/gene-UV8b_06683	-/UV8b_06683	2	0		2	novel.862/gene-UV8b_06683
BP	GO:0006396	RNA processing	3/129	77/2269	0.825314	0.999961	gene-UV8b_03781/gene-UV8b_05710/gene-UV8b_07783	UV8b_03781/UV8b_05710/UV8b_07783	3	1	gene-UV8b_07783	2	gene-UV8b_03781/gene-UV8b_05710
BP	GO:0044255	cellular lipid metabolic process	2/129	55/2269	0.83095	0.999961	gene-UV8b_04505/gene-UV8b_06056	UV8b_04505/UV8b_06056	2	1	gene-UV8b_04505	1	gene-UV8b_06056
BP	GO:0006163	purine nucleotide metabolic process	1/129	31/2269	0.839105	0.999961	novel.862	-	1	0		1	novel.862
BP	GO:0019693	ribose phosphate metabolic process	1/129	31/2269	0.839105	0.999961	novel.862	-	1	0		1	novel.862
BP	GO:0019438	aromatic compound biosynthetic process	14/129	304/2269	0.843411	0.999961	gene-UV8b_05372/gene-UV8b_06028/gene-UV8b_03320/gene-UV8b_01395/gene-UV8b_07715/gene-UV8b_05292/gene-UV8b_03773/gene-UV8b_04938/gene-UV8b_07046/gene-UV8b_04406/novel.862/gene-UV8b_00085/gene-UV8b_00040/gene-UV8b_01999	UV8b_05372/UV8b_06028/UV8b_03320/UV8b_01395/UV8b_07715/UV8b_05292/UV8b_03773/UV8b_04938/UV8b_07046/UV8b_04406/-/UV8b_00085/UV8b_00040/UV8b_01999	14	3	gene-UV8b_01395/gene-UV8b_05292/gene-UV8b_01999	11	gene-UV8b_05372/gene-UV8b_06028/gene-UV8b_03320/gene-UV8b_07715/gene-UV8b_03773/gene-UV8b_04938/gene-UV8b_07046/gene-UV8b_04406/novel.862/gene-UV8b_00085/gene-UV8b_00040
BP	GO:0018130	heterocycle biosynthetic process	14/129	308/2269	0.85699	0.999961	gene-UV8b_05372/gene-UV8b_06028/gene-UV8b_03320/gene-UV8b_01395/gene-UV8b_07715/gene-UV8b_05292/gene-UV8b_03773/gene-UV8b_04938/gene-UV8b_07046/gene-UV8b_04406/novel.862/gene-UV8b_00085/gene-UV8b_00040/gene-UV8b_01999	UV8b_05372/UV8b_06028/UV8b_03320/UV8b_01395/UV8b_07715/UV8b_05292/UV8b_03773/UV8b_04938/UV8b_07046/UV8b_04406/-/UV8b_00085/UV8b_00040/UV8b_01999	14	3	gene-UV8b_01395/gene-UV8b_05292/gene-UV8b_01999	11	gene-UV8b_05372/gene-UV8b_06028/gene-UV8b_03320/gene-UV8b_07715/gene-UV8b_03773/gene-UV8b_04938/gene-UV8b_07046/gene-UV8b_04406/novel.862/gene-UV8b_00085/gene-UV8b_00040
BP	GO:0009165	nucleotide biosynthetic process	1/129	33/2269	0.857123	0.999961	novel.862	-	1	0		1	novel.862
BP	GO:0072521	purine-containing compound metabolic process	1/129	33/2269	0.857123	0.999961	novel.862	-	1	0		1	novel.862
BP	GO:1901293	nucleoside phosphate biosynthetic process	1/129	33/2269	0.857123	0.999961	novel.862	-	1	0		1	novel.862
BP	GO:1901362	organic cyclic compound biosynthetic process	14/129	314/2269	0.875664	0.999961	gene-UV8b_05372/gene-UV8b_06028/gene-UV8b_03320/gene-UV8b_01395/gene-UV8b_07715/gene-UV8b_05292/gene-UV8b_03773/gene-UV8b_04938/gene-UV8b_07046/gene-UV8b_04406/novel.862/gene-UV8b_00085/gene-UV8b_00040/gene-UV8b_01999	UV8b_05372/UV8b_06028/UV8b_03320/UV8b_01395/UV8b_07715/UV8b_05292/UV8b_03773/UV8b_04938/UV8b_07046/UV8b_04406/-/UV8b_00085/UV8b_00040/UV8b_01999	14	3	gene-UV8b_01395/gene-UV8b_05292/gene-UV8b_01999	11	gene-UV8b_05372/gene-UV8b_06028/gene-UV8b_03320/gene-UV8b_07715/gene-UV8b_03773/gene-UV8b_04938/gene-UV8b_07046/gene-UV8b_04406/novel.862/gene-UV8b_00085/gene-UV8b_00040
BP	GO:0016070	RNA metabolic process	16/129	355/2269	0.881028	0.999961	gene-UV8b_05372/gene-UV8b_06028/gene-UV8b_03320/gene-UV8b_01395/gene-UV8b_07715/gene-UV8b_03781/gene-UV8b_05292/gene-UV8b_03773/gene-UV8b_05710/gene-UV8b_04938/gene-UV8b_07783/gene-UV8b_07046/gene-UV8b_04406/gene-UV8b_00085/gene-UV8b_00040/gene-UV8b_01999	UV8b_05372/UV8b_06028/UV8b_03320/UV8b_01395/UV8b_07715/UV8b_03781/UV8b_05292/UV8b_03773/UV8b_05710/UV8b_04938/UV8b_07783/UV8b_07046/UV8b_04406/UV8b_00085/UV8b_00040/UV8b_01999	16	4	gene-UV8b_01395/gene-UV8b_05292/gene-UV8b_07783/gene-UV8b_01999	12	gene-UV8b_05372/gene-UV8b_06028/gene-UV8b_03320/gene-UV8b_07715/gene-UV8b_03781/gene-UV8b_03773/gene-UV8b_05710/gene-UV8b_04938/gene-UV8b_07046/gene-UV8b_04406/gene-UV8b_00085/gene-UV8b_00040
BP	GO:0065008	regulation of biological quality	1/129	37/2269	0.887368	0.999961	gene-UV8b_05865	UV8b_05865	1	0		1	gene-UV8b_05865
BP	GO:0017144	drug metabolic process	1/129	38/2269	0.893877	0.999961	novel.862	-	1	0		1	novel.862
BP	GO:0034470	ncRNA processing	1/129	38/2269	0.893877	0.999961	gene-UV8b_07783	UV8b_07783	1	1	gene-UV8b_07783	0
BP	GO:0006950	response to stress	2/129	66/2269	0.898884	0.999961	gene-UV8b_04883/gene-UV8b_07175	UV8b_04883/UV8b_07175	2	0		2	gene-UV8b_04883/gene-UV8b_07175
BP	GO:0044283	small molecule biosynthetic process	2/129	67/2269	0.903608	0.999961	gene-UV8b_04505/gene-UV8b_06056	UV8b_04505/UV8b_06056	2	1	gene-UV8b_04505	1	gene-UV8b_06056
BP	GO:0007264	small GTPase mediated signal transduction	1/129	40/2269	0.905797	0.999961	gene-UV8b_01630	UV8b_01630	1	0		1	gene-UV8b_01630
BP	GO:0006259	DNA metabolic process	3/129	93/2269	0.908867	0.999961	gene-UV8b_04883/gene-UV8b_07175/novel.64	UV8b_04883/UV8b_07175/-	3	1	novel.64	2	gene-UV8b_04883/gene-UV8b_07175
BP	GO:0006464	cellular protein modification process	7/129	185/2269	0.915132	0.999961	gene-UV8b_03341/gene-UV8b_04512/gene-UV8b_08277/gene-UV8b_01646/gene-UV8b_04217/gene-UV8b_00789/gene-UV8b_06148	UV8b_03341/UV8b_04512/UV8b_08277/UV8b_01646/UV8b_04217/UV8b_00789/UV8b_06148	7	3	gene-UV8b_04512/gene-UV8b_08277/gene-UV8b_04217	4	gene-UV8b_03341/gene-UV8b_01646/gene-UV8b_00789/gene-UV8b_06148
BP	GO:0036211	protein modification process	7/129	185/2269	0.915132	0.999961	gene-UV8b_03341/gene-UV8b_04512/gene-UV8b_08277/gene-UV8b_01646/gene-UV8b_04217/gene-UV8b_00789/gene-UV8b_06148	UV8b_03341/UV8b_04512/UV8b_08277/UV8b_01646/UV8b_04217/UV8b_00789/UV8b_06148	7	3	gene-UV8b_04512/gene-UV8b_08277/gene-UV8b_04217	4	gene-UV8b_03341/gene-UV8b_01646/gene-UV8b_00789/gene-UV8b_06148
BP	GO:0006629	lipid metabolic process	3/129	98/2269	0.926392	0.999961	gene-UV8b_06629/gene-UV8b_04505/gene-UV8b_06056	UV8b_06629/UV8b_04505/UV8b_06056	3	1	gene-UV8b_04505	2	gene-UV8b_06629/gene-UV8b_06056
BP	GO:0071705	nitrogen compound transport	2/129	73/2269	0.927912	0.999961	gene-UV8b_06985/gene-UV8b_05995	UV8b_06985/UV8b_05995	2	1	gene-UV8b_06985	1	gene-UV8b_05995
BP	GO:1901135	carbohydrate derivative metabolic process	2/129	73/2269	0.927912	0.999961	novel.862/gene-UV8b_06683	-/UV8b_06683	2	0		2	novel.862/gene-UV8b_06683
BP	GO:0071702	organic substance transport	2/129	76/2269	0.937789	0.999961	gene-UV8b_06985/gene-UV8b_05995	UV8b_06985/UV8b_05995	2	1	gene-UV8b_06985	1	gene-UV8b_05995
BP	GO:0090304	nucleic acid metabolic process	19/129	444/2269	0.942307	0.999961	gene-UV8b_05372/gene-UV8b_06028/gene-UV8b_03320/gene-UV8b_01395/gene-UV8b_07715/gene-UV8b_03781/gene-UV8b_05292/gene-UV8b_03773/gene-UV8b_05710/gene-UV8b_04938/gene-UV8b_07783/gene-UV8b_04883/gene-UV8b_07046/gene-UV8b_07175/gene-UV8b_04406/gene-UV8b_00085/gene-UV8b_00040/gene-UV8b_01999/novel.64	UV8b_05372/UV8b_06028/UV8b_03320/UV8b_01395/UV8b_07715/UV8b_03781/UV8b_05292/UV8b_03773/UV8b_05710/UV8b_04938/UV8b_07783/UV8b_04883/UV8b_07046/UV8b_07175/UV8b_04406/UV8b_00085/UV8b_00040/UV8b_01999/-	19	5	gene-UV8b_01395/gene-UV8b_05292/gene-UV8b_07783/gene-UV8b_01999/novel.64	14	gene-UV8b_05372/gene-UV8b_06028/gene-UV8b_03320/gene-UV8b_07715/gene-UV8b_03781/gene-UV8b_03773/gene-UV8b_05710/gene-UV8b_04938/gene-UV8b_04883/gene-UV8b_07046/gene-UV8b_07175/gene-UV8b_04406/gene-UV8b_00085/gene-UV8b_00040
BP	GO:0009056	catabolic process	2/129	78/2269	0.943651	0.999961	gene-UV8b_07027/gene-UV8b_06629	UV8b_07027/UV8b_06629	2	0		2	gene-UV8b_07027/gene-UV8b_06629
BP	GO:0009117	nucleotide metabolic process	1/129	49/2269	0.944968	0.999961	novel.862	-	1	0		1	novel.862
BP	GO:0019752	carboxylic acid metabolic process	3/129	105/2269	0.945803	0.999961	gene-UV8b_00031/gene-UV8b_04505/gene-UV8b_06056	UV8b_00031/UV8b_04505/UV8b_06056	3	2	gene-UV8b_00031/gene-UV8b_04505	1	gene-UV8b_06056
BP	GO:0043436	oxoacid metabolic process	3/129	106/2269	0.948156	0.999961	gene-UV8b_00031/gene-UV8b_04505/gene-UV8b_06056	UV8b_00031/UV8b_04505/UV8b_06056	3	2	gene-UV8b_00031/gene-UV8b_04505	1	gene-UV8b_06056
BP	GO:0006753	nucleoside phosphate metabolic process	1/129	50/2269	0.948166	0.999961	novel.862	-	1	0		1	novel.862
BP	GO:0006082	organic acid metabolic process	3/129	107/2269	0.950414	0.999961	gene-UV8b_00031/gene-UV8b_04505/gene-UV8b_06056	UV8b_00031/UV8b_04505/UV8b_06056	3	2	gene-UV8b_00031/gene-UV8b_04505	1	gene-UV8b_06056
BP	GO:0043412	macromolecule modification	7/129	202/2269	0.951992	0.999961	gene-UV8b_03341/gene-UV8b_04512/gene-UV8b_08277/gene-UV8b_01646/gene-UV8b_04217/gene-UV8b_00789/gene-UV8b_06148	UV8b_03341/UV8b_04512/UV8b_08277/UV8b_01646/UV8b_04217/UV8b_00789/UV8b_06148	7	3	gene-UV8b_04512/gene-UV8b_08277/gene-UV8b_04217	4	gene-UV8b_03341/gene-UV8b_01646/gene-UV8b_00789/gene-UV8b_06148
BP	GO:0006793	phosphorus metabolic process	7/129	204/2269	0.955229	0.999961	gene-UV8b_03341/gene-UV8b_04512/gene-UV8b_08277/gene-UV8b_01646/gene-UV8b_04217/novel.862/gene-UV8b_06148	UV8b_03341/UV8b_04512/UV8b_08277/UV8b_01646/UV8b_04217/-/UV8b_06148	7	3	gene-UV8b_04512/gene-UV8b_08277/gene-UV8b_04217	4	gene-UV8b_03341/gene-UV8b_01646/novel.862/gene-UV8b_06148
BP	GO:0006796	phosphate-containing compound metabolic process	7/129	204/2269	0.955229	0.999961	gene-UV8b_03341/gene-UV8b_04512/gene-UV8b_08277/gene-UV8b_01646/gene-UV8b_04217/novel.862/gene-UV8b_06148	UV8b_03341/UV8b_04512/UV8b_08277/UV8b_01646/UV8b_04217/-/UV8b_06148	7	3	gene-UV8b_04512/gene-UV8b_08277/gene-UV8b_04217	4	gene-UV8b_03341/gene-UV8b_01646/novel.862/gene-UV8b_06148
BP	GO:0006399	tRNA metabolic process	1/129	58/2269	0.967923	0.999961	gene-UV8b_07783	UV8b_07783	1	1	gene-UV8b_07783	0
BP	GO:0090407	organophosphate biosynthetic process	1/129	59/2269	0.969795	0.999961	novel.862	-	1	0		1	novel.862
BP	GO:0055086	nucleobase-containing small molecule metabolic process	1/129	60/2269	0.971558	0.999961	novel.862	-	1	0		1	novel.862
BP	GO:0035556	intracellular signal transduction	1/129	64/2269	0.977646	0.999961	gene-UV8b_01630	UV8b_01630	1	0		1	gene-UV8b_01630
BP	GO:0050896	response to stimulus	4/129	152/2269	0.978992	0.999961	gene-UV8b_04883/gene-UV8b_01630/gene-UV8b_07175/gene-UV8b_06050	UV8b_04883/UV8b_01630/UV8b_07175/UV8b_06050	4	0		4	gene-UV8b_04883/gene-UV8b_01630/gene-UV8b_07175/gene-UV8b_06050
BP	GO:0034660	ncRNA metabolic process	1/129	69/2269	0.983468	0.999961	gene-UV8b_07783	UV8b_07783	1	1	gene-UV8b_07783	0
BP	GO:1901575	organic substance catabolic process	1/129	70/2269	0.984437	0.999961	gene-UV8b_06629	UV8b_06629	1	0		1	gene-UV8b_06629
BP	GO:0044248	cellular catabolic process	1/129	71/2269	0.98535	0.999961	gene-UV8b_07027	UV8b_07027	1	0		1	gene-UV8b_07027
BP	GO:0044281	small molecule metabolic process	5/129	187/2269	0.986162	0.999961	gene-UV8b_00031/gene-UV8b_00061/novel.862/gene-UV8b_04505/gene-UV8b_06056	UV8b_00031/UV8b_00061/-/UV8b_04505/UV8b_06056	5	2	gene-UV8b_00031/gene-UV8b_04505	3	gene-UV8b_00061/novel.862/gene-UV8b_06056
BP	GO:0051716	cellular response to stimulus	3/129	137/2269	0.987771	0.999961	gene-UV8b_04883/gene-UV8b_01630/gene-UV8b_07175	UV8b_04883/UV8b_01630/UV8b_07175	3	0		3	gene-UV8b_04883/gene-UV8b_01630/gene-UV8b_07175
BP	GO:0010467	gene expression	16/129	454/2269	0.992868	0.999961	gene-UV8b_05372/gene-UV8b_06028/gene-UV8b_03320/gene-UV8b_01395/gene-UV8b_07715/gene-UV8b_03781/gene-UV8b_05292/gene-UV8b_03773/gene-UV8b_05710/gene-UV8b_04938/gene-UV8b_07783/gene-UV8b_07046/gene-UV8b_04406/gene-UV8b_00085/gene-UV8b_00040/gene-UV8b_01999	UV8b_05372/UV8b_06028/UV8b_03320/UV8b_01395/UV8b_07715/UV8b_03781/UV8b_05292/UV8b_03773/UV8b_05710/UV8b_04938/UV8b_07783/UV8b_07046/UV8b_04406/UV8b_00085/UV8b_00040/UV8b_01999	16	4	gene-UV8b_01395/gene-UV8b_05292/gene-UV8b_07783/gene-UV8b_01999	12	gene-UV8b_05372/gene-UV8b_06028/gene-UV8b_03320/gene-UV8b_07715/gene-UV8b_03781/gene-UV8b_03773/gene-UV8b_05710/gene-UV8b_04938/gene-UV8b_07046/gene-UV8b_04406/gene-UV8b_00085/gene-UV8b_00040
BP	GO:0007154	cell communication	1/129	84/2269	0.993341	0.999961	gene-UV8b_01630	UV8b_01630	1	0		1	gene-UV8b_01630
BP	GO:0007165	signal transduction	1/129	84/2269	0.993341	0.999961	gene-UV8b_01630	UV8b_01630	1	0		1	gene-UV8b_01630
BP	GO:0023052	signaling	1/129	84/2269	0.993341	0.999961	gene-UV8b_01630	UV8b_01630	1	0		1	gene-UV8b_01630
BP	GO:0019538	protein metabolic process	14/129	414/2269	0.993529	0.999961	gene-UV8b_03569/gene-UV8b_03398/gene-UV8b_03397/gene-UV8b_03341/gene-UV8b_01395/gene-UV8b_04512/gene-UV8b_08277/gene-UV8b_02355/gene-UV8b_01646/gene-UV8b_04217/gene-UV8b_00789/gene-UV8b_06148/gene-UV8b_06683/novel.854	UV8b_03569/UV8b_03398/UV8b_03397/UV8b_03341/UV8b_01395/UV8b_04512/UV8b_08277/UV8b_02355/UV8b_01646/UV8b_04217/UV8b_00789/UV8b_06148/UV8b_06683/-	14	8	gene-UV8b_03569/gene-UV8b_03398/gene-UV8b_03397/gene-UV8b_01395/gene-UV8b_04512/gene-UV8b_08277/gene-UV8b_02355/gene-UV8b_04217	6	gene-UV8b_03341/gene-UV8b_01646/gene-UV8b_00789/gene-UV8b_06148/gene-UV8b_06683/novel.854
BP	GO:0044271	cellular nitrogen compound biosynthetic process	15/129	440/2269	0.994453	0.999961	gene-UV8b_05372/gene-UV8b_06028/gene-UV8b_03320/gene-UV8b_01395/gene-UV8b_07715/gene-UV8b_05292/gene-UV8b_03773/gene-UV8b_04938/gene-UV8b_07046/gene-UV8b_04406/novel.862/gene-UV8b_00085/gene-UV8b_03404/gene-UV8b_00040/gene-UV8b_01999	UV8b_05372/UV8b_06028/UV8b_03320/UV8b_01395/UV8b_07715/UV8b_05292/UV8b_03773/UV8b_04938/UV8b_07046/UV8b_04406/-/UV8b_00085/UV8b_03404/UV8b_00040/UV8b_01999	15	3	gene-UV8b_01395/gene-UV8b_05292/gene-UV8b_01999	12	gene-UV8b_05372/gene-UV8b_06028/gene-UV8b_03320/gene-UV8b_07715/gene-UV8b_03773/gene-UV8b_04938/gene-UV8b_07046/gene-UV8b_04406/novel.862/gene-UV8b_00085/gene-UV8b_03404/gene-UV8b_00040
BP	GO:0019637	organophosphate metabolic process	1/129	87/2269	0.994453	0.999961	novel.862	-	1	0		1	novel.862
BP	GO:0034645	cellular macromolecule biosynthetic process	14/129	430/2269	0.996347	0.999961	gene-UV8b_05372/gene-UV8b_06028/gene-UV8b_03320/gene-UV8b_01395/gene-UV8b_07715/gene-UV8b_05292/gene-UV8b_03773/gene-UV8b_04938/gene-UV8b_07046/gene-UV8b_04406/gene-UV8b_06683/gene-UV8b_00085/gene-UV8b_00040/gene-UV8b_01999	UV8b_05372/UV8b_06028/UV8b_03320/UV8b_01395/UV8b_07715/UV8b_05292/UV8b_03773/UV8b_04938/UV8b_07046/UV8b_04406/UV8b_06683/UV8b_00085/UV8b_00040/UV8b_01999	14	3	gene-UV8b_01395/gene-UV8b_05292/gene-UV8b_01999	11	gene-UV8b_05372/gene-UV8b_06028/gene-UV8b_03320/gene-UV8b_07715/gene-UV8b_03773/gene-UV8b_04938/gene-UV8b_07046/gene-UV8b_04406/gene-UV8b_06683/gene-UV8b_00085/gene-UV8b_00040
BP	GO:0009059	macromolecule biosynthetic process	14/129	433/2269	0.996728	0.999961	gene-UV8b_05372/gene-UV8b_06028/gene-UV8b_03320/gene-UV8b_01395/gene-UV8b_07715/gene-UV8b_05292/gene-UV8b_03773/gene-UV8b_04938/gene-UV8b_07046/gene-UV8b_04406/gene-UV8b_06683/gene-UV8b_00085/gene-UV8b_00040/gene-UV8b_01999	UV8b_05372/UV8b_06028/UV8b_03320/UV8b_01395/UV8b_07715/UV8b_05292/UV8b_03773/UV8b_04938/UV8b_07046/UV8b_04406/UV8b_06683/UV8b_00085/UV8b_00040/UV8b_01999	14	3	gene-UV8b_01395/gene-UV8b_05292/gene-UV8b_01999	11	gene-UV8b_05372/gene-UV8b_06028/gene-UV8b_03320/gene-UV8b_07715/gene-UV8b_03773/gene-UV8b_04938/gene-UV8b_07046/gene-UV8b_04406/gene-UV8b_06683/gene-UV8b_00085/gene-UV8b_00040
BP	GO:0044267	cellular protein metabolic process	7/129	354/2269	0.999933	0.999961	gene-UV8b_03341/gene-UV8b_04512/gene-UV8b_08277/gene-UV8b_01646/gene-UV8b_04217/gene-UV8b_00789/gene-UV8b_06148	UV8b_03341/UV8b_04512/UV8b_08277/UV8b_01646/UV8b_04217/UV8b_00789/UV8b_06148	7	3	gene-UV8b_04512/gene-UV8b_08277/gene-UV8b_04217	4	gene-UV8b_03341/gene-UV8b_01646/gene-UV8b_00789/gene-UV8b_06148
BP	GO:1901566	organonitrogen compound biosynthetic process	3/129	245/2269	0.999961	0.999961	novel.862/gene-UV8b_06683/gene-UV8b_03404	-/UV8b_06683/UV8b_03404	3	0		3	novel.862/gene-UV8b_06683/gene-UV8b_03404
CC	GO:0016020	membrane	31/44	495/1049	0.0012386	0.0322037	gene-UV8b_03319/gene-UV8b_00885/gene-UV8b_04815/gene-UV8b_01396/gene-UV8b_06962/gene-UV8b_03302/gene-UV8b_06031/gene-UV8b_00971/gene-UV8b_07634/gene-UV8b_01940/gene-UV8b_01802/gene-UV8b_05848/gene-UV8b_07045/gene-UV8b_00576/gene-UV8b_02681/gene-UV8b_04848/gene-UV8b_06985/gene-UV8b_06043/gene-UV8b_01258/gene-UV8b_03697/gene-UV8b_06050/gene-UV8b_07691/gene-UV8b_08202/gene-UV8b_00585/gene-UV8b_01750…	UV8b_03319/UV8b_00885/UV8b_04815/UV8b_01396/UV8b_06962/UV8b_03302/UV8b_06031/UV8b_00971/UV8b_07634/UV8b_01940/UV8b_01802/UV8b_05848/UV8b_07045/UV8b_00576/UV8b_02681/UV8b_04848/UV8b_06985/UV8b_06043/UV8b_01258/UV8b_03697/UV8b_06050/UV8b_07691/UV8b_08202/UV8b_00585/UV8b_01750/UV8b_01711/-/UV8b_02564/UV8b_05170/UV8b_06683/UV8b_05995	31	12	gene-UV8b_00885/gene-UV8b_01396/gene-UV8b_06962/gene-UV8b_03302/gene-UV8b_00971/gene-UV8b_01940/gene-UV8b_05848/gene-UV8b_04848/gene-UV8b_06985/gene-UV8b_01258/gene-UV8b_07691/gene-UV8b_02564	19	gene-UV8b_03319/gene-UV8b_04815/gene-UV8b_06031/gene-UV8b_07634/gene-UV8b_01802/gene-UV8b_07045/gene-UV8b_00576/gene-UV8b_02681/gene-UV8b_06043/gene-UV8b_03697/gene-UV8b_06050/gene-UV8b_08202/gene-UV8b_00585/gene-UV8b_01750/gene-UV8b_01711/novel.862/gene-UV8b_05170/gene-UV8b_06683/gene-UV8b_05995
CC	GO:0016021	integral component of membrane	19/44	279/1049	0.011159	0.0967118	gene-UV8b_03319/gene-UV8b_00885/gene-UV8b_04815/gene-UV8b_06962/gene-UV8b_06031/gene-UV8b_01940/gene-UV8b_01802/gene-UV8b_07045/gene-UV8b_00576/gene-UV8b_06043/gene-UV8b_01258/gene-UV8b_03697/gene-UV8b_07691/gene-UV8b_00585/gene-UV8b_01750/gene-UV8b_01711/gene-UV8b_02564/gene-UV8b_05170/gene-UV8b_06683	UV8b_03319/UV8b_00885/UV8b_04815/UV8b_06962/UV8b_06031/UV8b_01940/UV8b_01802/UV8b_07045/UV8b_00576/UV8b_06043/UV8b_01258/UV8b_03697/UV8b_07691/UV8b_00585/UV8b_01750/UV8b_01711/UV8b_02564/UV8b_05170/UV8b_06683	19	6	gene-UV8b_00885/gene-UV8b_06962/gene-UV8b_01940/gene-UV8b_01258/gene-UV8b_07691/gene-UV8b_02564	13	gene-UV8b_03319/gene-UV8b_04815/gene-UV8b_06031/gene-UV8b_01802/gene-UV8b_07045/gene-UV8b_00576/gene-UV8b_06043/gene-UV8b_03697/gene-UV8b_00585/gene-UV8b_01750/gene-UV8b_01711/gene-UV8b_05170/gene-UV8b_06683
CC	GO:0031224	intrinsic component of membrane	19/44	279/1049	0.011159	0.0967118	gene-UV8b_03319/gene-UV8b_00885/gene-UV8b_04815/gene-UV8b_06962/gene-UV8b_06031/gene-UV8b_01940/gene-UV8b_01802/gene-UV8b_07045/gene-UV8b_00576/gene-UV8b_06043/gene-UV8b_01258/gene-UV8b_03697/gene-UV8b_07691/gene-UV8b_00585/gene-UV8b_01750/gene-UV8b_01711/gene-UV8b_02564/gene-UV8b_05170/gene-UV8b_06683	UV8b_03319/UV8b_00885/UV8b_04815/UV8b_06962/UV8b_06031/UV8b_01940/UV8b_01802/UV8b_07045/UV8b_00576/UV8b_06043/UV8b_01258/UV8b_03697/UV8b_07691/UV8b_00585/UV8b_01750/UV8b_01711/UV8b_02564/UV8b_05170/UV8b_06683	19	6	gene-UV8b_00885/gene-UV8b_06962/gene-UV8b_01940/gene-UV8b_01258/gene-UV8b_07691/gene-UV8b_02564	13	gene-UV8b_03319/gene-UV8b_04815/gene-UV8b_06031/gene-UV8b_01802/gene-UV8b_07045/gene-UV8b_00576/gene-UV8b_06043/gene-UV8b_03697/gene-UV8b_00585/gene-UV8b_01750/gene-UV8b_01711/gene-UV8b_05170/gene-UV8b_06683
CC	GO:0044425	membrane part	20/44	332/1049	0.0349933	0.227456	gene-UV8b_03319/gene-UV8b_00885/gene-UV8b_04815/gene-UV8b_06962/gene-UV8b_06031/gene-UV8b_01940/gene-UV8b_01802/gene-UV8b_07045/gene-UV8b_00576/gene-UV8b_06043/gene-UV8b_01258/gene-UV8b_03697/gene-UV8b_07691/gene-UV8b_00585/gene-UV8b_01750/gene-UV8b_01711/novel.862/gene-UV8b_02564/gene-UV8b_05170/gene-UV8b_06683	UV8b_03319/UV8b_00885/UV8b_04815/UV8b_06962/UV8b_06031/UV8b_01940/UV8b_01802/UV8b_07045/UV8b_00576/UV8b_06043/UV8b_01258/UV8b_03697/UV8b_07691/UV8b_00585/UV8b_01750/UV8b_01711/-/UV8b_02564/UV8b_05170/UV8b_06683	20	6	gene-UV8b_00885/gene-UV8b_06962/gene-UV8b_01940/gene-UV8b_01258/gene-UV8b_07691/gene-UV8b_02564	14	gene-UV8b_03319/gene-UV8b_04815/gene-UV8b_06031/gene-UV8b_01802/gene-UV8b_07045/gene-UV8b_00576/gene-UV8b_06043/gene-UV8b_03697/gene-UV8b_00585/gene-UV8b_01750/gene-UV8b_01711/novel.862/gene-UV8b_05170/gene-UV8b_06683
CC	GO:0071944	cell periphery	2/44	23/1049	0.250591	1	gene-UV8b_02681/gene-UV8b_07132	UV8b_02681/UV8b_07132	2	1	gene-UV8b_07132	1	gene-UV8b_02681
CC	GO:0033177	proton-transporting two-sector ATPase complex, proton-transporting domain	1/44	11/1049	0.37728	1	novel.862	-	1	0		1	novel.862
CC	GO:0005886	plasma membrane	1/44	12/1049	0.403677	1	gene-UV8b_02681	UV8b_02681	1	0		1	gene-UV8b_02681
CC	GO:0016469	proton-transporting two-sector ATPase complex	1/44	19/1049	0.560171	1	novel.862	-	1	0		1	novel.862
CC	GO:0005789	endoplasmic reticulum membrane	1/44	21/1049	0.596964	1	gene-UV8b_03697	UV8b_03697	1	0		1	gene-UV8b_03697
CC	GO:0042175	nuclear outer membrane-endoplasmic reticulum membrane network	1/44	21/1049	0.596964	1	gene-UV8b_03697	UV8b_03697	1	0		1	gene-UV8b_03697
CC	GO:0044432	endoplasmic reticulum part	1/44	21/1049	0.596964	1	gene-UV8b_03697	UV8b_03697	1	0		1	gene-UV8b_03697
CC	GO:0098827	endoplasmic reticulum subcompartment	1/44	21/1049	0.596964	1	gene-UV8b_03697	UV8b_03697	1	0		1	gene-UV8b_03697
CC	GO:0031984	organelle subcompartment	1/44	24/1049	0.646578	1	gene-UV8b_03697	UV8b_03697	1	0		1	gene-UV8b_03697
CC	GO:0005783	endoplasmic reticulum	1/44	29/1049	0.71632	1	gene-UV8b_03697	UV8b_03697	1	0		1	gene-UV8b_03697
CC	GO:0005634	nucleus	10/44	275/1049	0.757751	1	gene-UV8b_05372/gene-UV8b_06028/gene-UV8b_03320/gene-UV8b_07715/gene-UV8b_05292/gene-UV8b_05710/gene-UV8b_07046/gene-UV8b_00085/gene-UV8b_00040/gene-UV8b_01999	UV8b_05372/UV8b_06028/UV8b_03320/UV8b_07715/UV8b_05292/UV8b_05710/UV8b_07046/UV8b_00085/UV8b_00040/UV8b_01999	10	2	gene-UV8b_05292/gene-UV8b_01999	8	gene-UV8b_05372/gene-UV8b_06028/gene-UV8b_03320/gene-UV8b_07715/gene-UV8b_05710/gene-UV8b_07046/gene-UV8b_00085/gene-UV8b_00040
CC	GO:0012505	endomembrane system	1/44	54/1049	0.907057	1	gene-UV8b_03697	UV8b_03697	1	0		1	gene-UV8b_03697
CC	GO:0098796	membrane protein complex	1/44	56/1049	0.9151	1	novel.862	-	1	0		1	novel.862
CC	GO:0043231	intracellular membrane-bounded organelle	11/44	363/1049	0.940225	1	gene-UV8b_05372/gene-UV8b_06028/gene-UV8b_03320/gene-UV8b_07715/gene-UV8b_05292/gene-UV8b_05710/gene-UV8b_07046/gene-UV8b_03697/gene-UV8b_00085/gene-UV8b_00040/gene-UV8b_01999	UV8b_05372/UV8b_06028/UV8b_03320/UV8b_07715/UV8b_05292/UV8b_05710/UV8b_07046/UV8b_03697/UV8b_00085/UV8b_00040/UV8b_01999	11	2	gene-UV8b_05292/gene-UV8b_01999	9	gene-UV8b_05372/gene-UV8b_06028/gene-UV8b_03320/gene-UV8b_07715/gene-UV8b_05710/gene-UV8b_07046/gene-UV8b_03697/gene-UV8b_00085/gene-UV8b_00040
CC	GO:0043227	membrane-bounded organelle	11/44	367/1049	0.946247	1	gene-UV8b_05372/gene-UV8b_06028/gene-UV8b_03320/gene-UV8b_07715/gene-UV8b_05292/gene-UV8b_05710/gene-UV8b_07046/gene-UV8b_03697/gene-UV8b_00085/gene-UV8b_00040/gene-UV8b_01999	UV8b_05372/UV8b_06028/UV8b_03320/UV8b_07715/UV8b_05292/UV8b_05710/UV8b_07046/UV8b_03697/UV8b_00085/UV8b_00040/UV8b_01999	11	2	gene-UV8b_05292/gene-UV8b_01999	9	gene-UV8b_05372/gene-UV8b_06028/gene-UV8b_03320/gene-UV8b_07715/gene-UV8b_05710/gene-UV8b_07046/gene-UV8b_03697/gene-UV8b_00085/gene-UV8b_00040
CC	GO:0043226	organelle	11/44	488/1049	0.999211	1	gene-UV8b_05372/gene-UV8b_06028/gene-UV8b_03320/gene-UV8b_07715/gene-UV8b_05292/gene-UV8b_05710/gene-UV8b_07046/gene-UV8b_03697/gene-UV8b_00085/gene-UV8b_00040/gene-UV8b_01999	UV8b_05372/UV8b_06028/UV8b_03320/UV8b_07715/UV8b_05292/UV8b_05710/UV8b_07046/UV8b_03697/UV8b_00085/UV8b_00040/UV8b_01999	11	2	gene-UV8b_05292/gene-UV8b_01999	9	gene-UV8b_05372/gene-UV8b_06028/gene-UV8b_03320/gene-UV8b_07715/gene-UV8b_05710/gene-UV8b_07046/gene-UV8b_03697/gene-UV8b_00085/gene-UV8b_00040
CC	GO:0043229	intracellular organelle	11/44	488/1049	0.999211	1	gene-UV8b_05372/gene-UV8b_06028/gene-UV8b_03320/gene-UV8b_07715/gene-UV8b_05292/gene-UV8b_05710/gene-UV8b_07046/gene-UV8b_03697/gene-UV8b_00085/gene-UV8b_00040/gene-UV8b_01999	UV8b_05372/UV8b_06028/UV8b_03320/UV8b_07715/UV8b_05292/UV8b_05710/UV8b_07046/UV8b_03697/UV8b_00085/UV8b_00040/UV8b_01999	11	2	gene-UV8b_05292/gene-UV8b_01999	9	gene-UV8b_05372/gene-UV8b_06028/gene-UV8b_03320/gene-UV8b_07715/gene-UV8b_05710/gene-UV8b_07046/gene-UV8b_03697/gene-UV8b_00085/gene-UV8b_00040
CC	GO:0044422	organelle part	1/44	184/1049	0.999831	1	gene-UV8b_03697	UV8b_03697	1	0		1	gene-UV8b_03697
CC	GO:0044446	intracellular organelle part	1/44	184/1049	0.999831	1	gene-UV8b_03697	UV8b_03697	1	0		1	gene-UV8b_03697
CC	GO:0044444	cytoplasmic part	1/44	206/1049	0.999947	1	gene-UV8b_03697	UV8b_03697	1	0		1	gene-UV8b_03697
CC	GO:0005737	cytoplasm	1/44	251/1049	0.999996	1	gene-UV8b_03697	UV8b_03697	1	0		1	gene-UV8b_03697
CC	GO:0032991	protein-containing complex	1/44	300/1049	1	1	novel.862	-	1	0		1	novel.862
MF	GO:0016491	oxidoreductase activity	34/141	382/3058	7.27718e-05	0.00895094	gene-UV8b_04921/gene-UV8b_05824/gene-UV8b_02504/gene-UV8b_07664/gene-UV8b_08285/gene-UV8b_05984/gene-UV8b_00579/gene-UV8b_16027/gene-UV8b_01863/gene-UV8b_00860/gene-UV8b_05646/gene-UV8b_06052/gene-UV8b_05356/gene-UV8b_06046/gene-UV8b_04147/gene-UV8b_01728/gene-UV8b_01491/gene-UV8b_00035/gene-UV8b_08278/gene-UV8b_05851/gene-UV8b_07108/gene-UV8b_05161/gene-UV8b_05152/gene-UV8b_06980/gene-UV8b_04820…	UV8b_04921/UV8b_05824/UV8b_02504/UV8b_07664/UV8b_08285/UV8b_05984/UV8b_00579/UV8b_16027/UV8b_01863/UV8b_00860/UV8b_05646/UV8b_06052/UV8b_05356/UV8b_06046/UV8b_04147/UV8b_01728/UV8b_01491/UV8b_00035/UV8b_08278/UV8b_05851/UV8b_07108/UV8b_05161/UV8b_05152/UV8b_06980/UV8b_04820/UV8b_02506/UV8b_07027/UV8b_06053/UV8b_04505/UV8b_03836/UV8b_01934/UV8b_07105/UV8b_03573/UV8b_06056	34	16	gene-UV8b_05984/gene-UV8b_01863/gene-UV8b_00860/gene-UV8b_05646/gene-UV8b_05356/gene-UV8b_06046/gene-UV8b_01491/gene-UV8b_00035/gene-UV8b_08278/gene-UV8b_05851/gene-UV8b_05161/gene-UV8b_06980/gene-UV8b_04505/gene-UV8b_03836/gene-UV8b_07105/gene-UV8b_03573	18	gene-UV8b_04921/gene-UV8b_05824/gene-UV8b_02504/gene-UV8b_07664/gene-UV8b_08285/gene-UV8b_00579/gene-UV8b_16027/gene-UV8b_06052/gene-UV8b_04147/gene-UV8b_01728/gene-UV8b_07108/gene-UV8b_05152/gene-UV8b_04820/gene-UV8b_02506/gene-UV8b_07027/gene-UV8b_06053/gene-UV8b_01934/gene-UV8b_06056
MF	GO:0005506	iron ion binding	9/141	58/3058	0.0011244	0.0561225	gene-UV8b_02504/gene-UV8b_00579/gene-UV8b_16027/gene-UV8b_05646/gene-UV8b_07027/gene-UV8b_04505/gene-UV8b_03836/gene-UV8b_07105/gene-UV8b_06056	UV8b_02504/UV8b_00579/UV8b_16027/UV8b_05646/UV8b_07027/UV8b_04505/UV8b_03836/UV8b_07105/UV8b_06056	9	4	gene-UV8b_05646/gene-UV8b_04505/gene-UV8b_03836/gene-UV8b_07105	5	gene-UV8b_02504/gene-UV8b_00579/gene-UV8b_16027/gene-UV8b_07027/gene-UV8b_06056
MF	GO:0022857	transmembrane transporter activity	16/141	152/3058	0.00136884	0.0561225	gene-UV8b_00885/gene-UV8b_01396/gene-UV8b_03302/gene-UV8b_00576/gene-UV8b_04848/gene-UV8b_06985/gene-UV8b_06043/gene-UV8b_01258/gene-UV8b_06050/gene-UV8b_07691/gene-UV8b_08202/gene-UV8b_01711/novel.862/gene-UV8b_02564/gene-UV8b_05170/gene-UV8b_05995	UV8b_00885/UV8b_01396/UV8b_03302/UV8b_00576/UV8b_04848/UV8b_06985/UV8b_06043/UV8b_01258/UV8b_06050/UV8b_07691/UV8b_08202/UV8b_01711/-/UV8b_02564/UV8b_05170/UV8b_05995	16	8	gene-UV8b_00885/gene-UV8b_01396/gene-UV8b_03302/gene-UV8b_04848/gene-UV8b_06985/gene-UV8b_01258/gene-UV8b_07691/gene-UV8b_02564	8	gene-UV8b_00576/gene-UV8b_06043/gene-UV8b_06050/gene-UV8b_08202/gene-UV8b_01711/novel.862/gene-UV8b_05170/gene-UV8b_05995
MF	GO:0004553	hydrolase activity, hydrolyzing O-glycosyl compounds	9/141	64/3058	0.00229673	0.0706246	gene-UV8b_06035/gene-UV8b_04398/gene-UV8b_01484/gene-UV8b_01489/gene-UV8b_05848/gene-UV8b_03281/gene-UV8b_04781/gene-UV8b_03451/gene-UV8b_00592	UV8b_06035/UV8b_04398/UV8b_01484/UV8b_01489/UV8b_05848/UV8b_03281/UV8b_04781/UV8b_03451/UV8b_00592	9	6	gene-UV8b_04398/gene-UV8b_01484/gene-UV8b_01489/gene-UV8b_05848/gene-UV8b_04781/gene-UV8b_03451	3	gene-UV8b_06035/gene-UV8b_03281/gene-UV8b_00592
MF	GO:0016798	hydrolase activity, acting on glycosyl bonds	9/141	67/3058	0.00316947	0.0779689	gene-UV8b_06035/gene-UV8b_04398/gene-UV8b_01484/gene-UV8b_01489/gene-UV8b_05848/gene-UV8b_03281/gene-UV8b_04781/gene-UV8b_03451/gene-UV8b_00592	UV8b_06035/UV8b_04398/UV8b_01484/UV8b_01489/UV8b_05848/UV8b_03281/UV8b_04781/UV8b_03451/UV8b_00592	9	6	gene-UV8b_04398/gene-UV8b_01484/gene-UV8b_01489/gene-UV8b_05848/gene-UV8b_04781/gene-UV8b_03451	3	gene-UV8b_06035/gene-UV8b_03281/gene-UV8b_00592
MF	GO:0046914	transition metal ion binding	24/141	302/3058	0.00481439	0.0986949	gene-UV8b_03569/gene-UV8b_02504/gene-UV8b_07664/gene-UV8b_00579/gene-UV8b_05372/gene-UV8b_06028/gene-UV8b_16027/gene-UV8b_03320/gene-UV8b_01863/gene-UV8b_05646/gene-UV8b_07715/gene-UV8b_05292/gene-UV8b_05794/gene-UV8b_07046/gene-UV8b_00291/gene-UV8b_08278/gene-UV8b_00085/gene-UV8b_07027/gene-UV8b_04505/gene-UV8b_00040/gene-UV8b_03836/gene-UV8b_01999/gene-UV8b_07105/gene-UV8b_06056	UV8b_03569/UV8b_02504/UV8b_07664/UV8b_00579/UV8b_05372/UV8b_06028/UV8b_16027/UV8b_03320/UV8b_01863/UV8b_05646/UV8b_07715/UV8b_05292/UV8b_05794/UV8b_07046/UV8b_00291/UV8b_08278/UV8b_00085/UV8b_07027/UV8b_04505/UV8b_00040/UV8b_03836/UV8b_01999/UV8b_07105/UV8b_06056	24	9	gene-UV8b_03569/gene-UV8b_01863/gene-UV8b_05646/gene-UV8b_05292/gene-UV8b_08278/gene-UV8b_04505/gene-UV8b_03836/gene-UV8b_01999/gene-UV8b_07105	15	gene-UV8b_02504/gene-UV8b_07664/gene-UV8b_00579/gene-UV8b_05372/gene-UV8b_06028/gene-UV8b_16027/gene-UV8b_03320/gene-UV8b_07715/gene-UV8b_05794/gene-UV8b_07046/gene-UV8b_00291/gene-UV8b_00085/gene-UV8b_07027/gene-UV8b_00040/gene-UV8b_06056
MF	GO:0005215	transporter activity	16/141	175/3058	0.00580316	0.10197	gene-UV8b_00885/gene-UV8b_01396/gene-UV8b_03302/gene-UV8b_00576/gene-UV8b_04848/gene-UV8b_06985/gene-UV8b_06043/gene-UV8b_01258/gene-UV8b_06050/gene-UV8b_07691/gene-UV8b_08202/gene-UV8b_01711/novel.862/gene-UV8b_02564/gene-UV8b_05170/gene-UV8b_05995	UV8b_00885/UV8b_01396/UV8b_03302/UV8b_00576/UV8b_04848/UV8b_06985/UV8b_06043/UV8b_01258/UV8b_06050/UV8b_07691/UV8b_08202/UV8b_01711/-/UV8b_02564/UV8b_05170/UV8b_05995	16	8	gene-UV8b_00885/gene-UV8b_01396/gene-UV8b_03302/gene-UV8b_04848/gene-UV8b_06985/gene-UV8b_01258/gene-UV8b_07691/gene-UV8b_02564	8	gene-UV8b_00576/gene-UV8b_06043/gene-UV8b_06050/gene-UV8b_08202/gene-UV8b_01711/novel.862/gene-UV8b_05170/gene-UV8b_05995
MF	GO:0015318	inorganic molecular entity transmembrane transporter activity	9/141	78/3058	0.00878551	0.135077	gene-UV8b_01396/gene-UV8b_03302/gene-UV8b_00576/gene-UV8b_04848/gene-UV8b_06985/gene-UV8b_08202/novel.862/gene-UV8b_02564/gene-UV8b_05995	UV8b_01396/UV8b_03302/UV8b_00576/UV8b_04848/UV8b_06985/UV8b_08202/-/UV8b_02564/UV8b_05995	9	5	gene-UV8b_01396/gene-UV8b_03302/gene-UV8b_04848/gene-UV8b_06985/gene-UV8b_02564	4	gene-UV8b_00576/gene-UV8b_08202/novel.862/gene-UV8b_05995
MF	GO:0046872	metal ion binding	28/141	401/3058	0.0138125	0.1603	gene-UV8b_03569/gene-UV8b_02504/gene-UV8b_07664/gene-UV8b_00579/gene-UV8b_04131/gene-UV8b_05372/gene-UV8b_06028/gene-UV8b_16027/gene-UV8b_03320/gene-UV8b_01863/gene-UV8b_05646/gene-UV8b_07715/gene-UV8b_05848/gene-UV8b_05292/gene-UV8b_05887/gene-UV8b_05794/gene-UV8b_07046/gene-UV8b_00291/gene-UV8b_08278/gene-UV8b_00085/gene-UV8b_07027/gene-UV8b_07786/gene-UV8b_04505/gene-UV8b_00040/gene-UV8b_03836…	UV8b_03569/UV8b_02504/UV8b_07664/UV8b_00579/UV8b_04131/UV8b_05372/UV8b_06028/UV8b_16027/UV8b_03320/UV8b_01863/UV8b_05646/UV8b_07715/UV8b_05848/UV8b_05292/UV8b_05887/UV8b_05794/UV8b_07046/UV8b_00291/UV8b_08278/UV8b_00085/UV8b_07027/UV8b_07786/UV8b_04505/UV8b_00040/UV8b_03836/UV8b_01999/UV8b_07105/UV8b_06056	28	12	gene-UV8b_03569/gene-UV8b_01863/gene-UV8b_05646/gene-UV8b_05848/gene-UV8b_05292/gene-UV8b_05887/gene-UV8b_08278/gene-UV8b_07786/gene-UV8b_04505/gene-UV8b_03836/gene-UV8b_01999/gene-UV8b_07105	16	gene-UV8b_02504/gene-UV8b_07664/gene-UV8b_00579/gene-UV8b_04131/gene-UV8b_05372/gene-UV8b_06028/gene-UV8b_16027/gene-UV8b_03320/gene-UV8b_07715/gene-UV8b_05794/gene-UV8b_07046/gene-UV8b_00291/gene-UV8b_00085/gene-UV8b_07027/gene-UV8b_00040/gene-UV8b_06056
MF	GO:0043169	cation binding	28/141	402/3058	0.0142633	0.1603	gene-UV8b_03569/gene-UV8b_02504/gene-UV8b_07664/gene-UV8b_00579/gene-UV8b_04131/gene-UV8b_05372/gene-UV8b_06028/gene-UV8b_16027/gene-UV8b_03320/gene-UV8b_01863/gene-UV8b_05646/gene-UV8b_07715/gene-UV8b_05848/gene-UV8b_05292/gene-UV8b_05887/gene-UV8b_05794/gene-UV8b_07046/gene-UV8b_00291/gene-UV8b_08278/gene-UV8b_00085/gene-UV8b_07027/gene-UV8b_07786/gene-UV8b_04505/gene-UV8b_00040/gene-UV8b_03836…	UV8b_03569/UV8b_02504/UV8b_07664/UV8b_00579/UV8b_04131/UV8b_05372/UV8b_06028/UV8b_16027/UV8b_03320/UV8b_01863/UV8b_05646/UV8b_07715/UV8b_05848/UV8b_05292/UV8b_05887/UV8b_05794/UV8b_07046/UV8b_00291/UV8b_08278/UV8b_00085/UV8b_07027/UV8b_07786/UV8b_04505/UV8b_00040/UV8b_03836/UV8b_01999/UV8b_07105/UV8b_06056	28	12	gene-UV8b_03569/gene-UV8b_01863/gene-UV8b_05646/gene-UV8b_05848/gene-UV8b_05292/gene-UV8b_05887/gene-UV8b_08278/gene-UV8b_07786/gene-UV8b_04505/gene-UV8b_03836/gene-UV8b_01999/gene-UV8b_07105	16	gene-UV8b_02504/gene-UV8b_07664/gene-UV8b_00579/gene-UV8b_04131/gene-UV8b_05372/gene-UV8b_06028/gene-UV8b_16027/gene-UV8b_03320/gene-UV8b_07715/gene-UV8b_05794/gene-UV8b_07046/gene-UV8b_00291/gene-UV8b_00085/gene-UV8b_07027/gene-UV8b_00040/gene-UV8b_06056
MF	GO:0016705	oxidoreductase activity, acting on paired donors, with incorporation or reduction of molecular oxygen	6/141	44/3058	0.0143358	0.1603	gene-UV8b_02504/gene-UV8b_00579/gene-UV8b_16027/gene-UV8b_05646/gene-UV8b_07027/gene-UV8b_03836	UV8b_02504/UV8b_00579/UV8b_16027/UV8b_05646/UV8b_07027/UV8b_03836	6	2	gene-UV8b_05646/gene-UV8b_03836	4	gene-UV8b_02504/gene-UV8b_00579/gene-UV8b_16027/gene-UV8b_07027
MF	GO:0008509	anion transmembrane transporter activity	4/141	22/3058	0.016566	0.169801	gene-UV8b_00576/gene-UV8b_06985/gene-UV8b_02564/gene-UV8b_05995	UV8b_00576/UV8b_06985/UV8b_02564/UV8b_05995	4	2	gene-UV8b_06985/gene-UV8b_02564	2	gene-UV8b_00576/gene-UV8b_05995
MF	GO:0005507	copper ion binding	3/141	14/3058	0.024028	0.226335	gene-UV8b_07664/gene-UV8b_01863/gene-UV8b_08278	UV8b_07664/UV8b_01863/UV8b_08278	3	2	gene-UV8b_01863/gene-UV8b_08278	1	gene-UV8b_07664
MF	GO:0004175	endopeptidase activity	6/141	50/3058	0.0257617	0.226335	gene-UV8b_03398/gene-UV8b_03397/gene-UV8b_01395/gene-UV8b_02355/gene-UV8b_05794/novel.854	UV8b_03398/UV8b_03397/UV8b_01395/UV8b_02355/UV8b_05794/-	6	4	gene-UV8b_03398/gene-UV8b_03397/gene-UV8b_01395/gene-UV8b_02355	2	gene-UV8b_05794/novel.854
MF	GO:0016787	hydrolase activity	31/141	491/3058	0.0361432	0.293895	gene-UV8b_06035/gene-UV8b_03569/gene-UV8b_03398/gene-UV8b_04398/gene-UV8b_03397/gene-UV8b_01395/gene-UV8b_03124/gene-UV8b_01484/gene-UV8b_02355/gene-UV8b_01489/gene-UV8b_05848/gene-UV8b_05710/gene-UV8b_03281/gene-UV8b_00276/gene-UV8b_05794/gene-UV8b_07311/gene-UV8b_04781/gene-UV8b_01711/novel.862/gene-UV8b_07784/gene-UV8b_06976/gene-UV8b_03404/gene-UV8b_06629/gene-UV8b_04404/gene-UV8b_04402/gene-…	UV8b_06035/UV8b_03569/UV8b_03398/UV8b_04398/UV8b_03397/UV8b_01395/UV8b_03124/UV8b_01484/UV8b_02355/UV8b_01489/UV8b_05848/UV8b_05710/UV8b_03281/UV8b_00276/UV8b_05794/UV8b_07311/UV8b_04781/UV8b_01711/-/UV8b_07784/UV8b_06976/UV8b_03404/UV8b_06629/UV8b_04404/UV8b_04402/UV8b_00098/UV8b_08295/UV8b_01134/-/UV8b_03451/UV8b_00592	31	17	gene-UV8b_03569/gene-UV8b_03398/gene-UV8b_04398/gene-UV8b_03397/gene-UV8b_01395/gene-UV8b_03124/gene-UV8b_01484/gene-UV8b_02355/gene-UV8b_01489/gene-UV8b_05848/gene-UV8b_07311/gene-UV8b_04781/gene-UV8b_07784/gene-UV8b_06976/gene-UV8b_04402/gene-UV8b_08295/gene-UV8b_03451	14	gene-UV8b_06035/gene-UV8b_05710/gene-UV8b_03281/gene-UV8b_00276/gene-UV8b_05794/gene-UV8b_01711/novel.862/gene-UV8b_03404/gene-UV8b_06629/gene-UV8b_04404/gene-UV8b_00098/gene-UV8b_01134/novel.854/gene-UV8b_00592
MF	GO:0016747	transferase activity, transferring acyl groups other than amino-acyl groups	5/141	41/3058	0.0382303	0.293895	gene-UV8b_05991/gene-UV8b_00061/gene-UV8b_00700/gene-UV8b_06057/gene-UV8b_04223	UV8b_05991/UV8b_00061/UV8b_00700/UV8b_06057/UV8b_04223	5	2	gene-UV8b_00700/gene-UV8b_04223	3	gene-UV8b_05991/gene-UV8b_00061/gene-UV8b_06057
MF	GO:0016407	acetyltransferase activity	4/141	29/3058	0.0419734	0.30369	gene-UV8b_05991/gene-UV8b_00061/gene-UV8b_06057/gene-UV8b_04223	UV8b_05991/UV8b_00061/UV8b_06057/UV8b_04223	4	1	gene-UV8b_04223	3	gene-UV8b_05991/gene-UV8b_00061/gene-UV8b_06057
MF	GO:0015075	ion transmembrane transporter activity	8/141	89/3058	0.0505246	0.327345	gene-UV8b_01396/gene-UV8b_00576/gene-UV8b_04848/gene-UV8b_06985/gene-UV8b_08202/novel.862/gene-UV8b_02564/gene-UV8b_05995	UV8b_01396/UV8b_00576/UV8b_04848/UV8b_06985/UV8b_08202/-/UV8b_02564/UV8b_05995	8	4	gene-UV8b_01396/gene-UV8b_04848/gene-UV8b_06985/gene-UV8b_02564	4	gene-UV8b_00576/gene-UV8b_08202/novel.862/gene-UV8b_05995
MF	GO:0048037	cofactor binding	14/141	197/3058	0.0666729	0.327345	gene-UV8b_04921/gene-UV8b_02504/gene-UV8b_08285/gene-UV8b_00579/gene-UV8b_00031/gene-UV8b_16027/gene-UV8b_05646/gene-UV8b_05851/gene-UV8b_05161/gene-UV8b_01314/gene-UV8b_07027/gene-UV8b_07786/gene-UV8b_03836/gene-UV8b_01934	UV8b_04921/UV8b_02504/UV8b_08285/UV8b_00579/UV8b_00031/UV8b_16027/UV8b_05646/UV8b_05851/UV8b_05161/UV8b_01314/UV8b_07027/UV8b_07786/UV8b_03836/UV8b_01934	14	7	gene-UV8b_00031/gene-UV8b_05646/gene-UV8b_05851/gene-UV8b_05161/gene-UV8b_01314/gene-UV8b_07786/gene-UV8b_03836	7	gene-UV8b_04921/gene-UV8b_02504/gene-UV8b_08285/gene-UV8b_00579/gene-UV8b_16027/gene-UV8b_07027/gene-UV8b_01934
MF	GO:0020037	heme binding	5/141	48/3058	0.0677602	0.327345	gene-UV8b_02504/gene-UV8b_00579/gene-UV8b_16027/gene-UV8b_05646/gene-UV8b_03836	UV8b_02504/UV8b_00579/UV8b_16027/UV8b_05646/UV8b_03836	5	2	gene-UV8b_05646/gene-UV8b_03836	3	gene-UV8b_02504/gene-UV8b_00579/gene-UV8b_16027
MF	GO:0046906	tetrapyrrole binding	5/141	48/3058	0.0677602	0.327345	gene-UV8b_02504/gene-UV8b_00579/gene-UV8b_16027/gene-UV8b_05646/gene-UV8b_03836	UV8b_02504/UV8b_00579/UV8b_16027/UV8b_05646/UV8b_03836	5	2	gene-UV8b_05646/gene-UV8b_03836	3	gene-UV8b_02504/gene-UV8b_00579/gene-UV8b_16027
MF	GO:0004252	serine-type endopeptidase activity	3/141	21/3058	0.069502	0.327345	gene-UV8b_03398/gene-UV8b_03397/gene-UV8b_01395	UV8b_03398/UV8b_03397/UV8b_01395	3	3	gene-UV8b_03398/gene-UV8b_03397/gene-UV8b_01395	0
MF	GO:0016810	hydrolase activity, acting on carbon-nitrogen (but not peptide) bonds	3/141	21/3058	0.069502	0.327345	gene-UV8b_00276/gene-UV8b_07311/gene-UV8b_03404	UV8b_00276/UV8b_07311/UV8b_03404	3	1	gene-UV8b_07311	2	gene-UV8b_00276/gene-UV8b_03404
MF	GO:0004222	metalloendopeptidase activity	2/141	10/3058	0.0745176	0.327345	gene-UV8b_05794/novel.854	UV8b_05794/-	2	0		2	gene-UV8b_05794/novel.854
MF	GO:0005342	organic acid transmembrane transporter activity	2/141	10/3058	0.0745176	0.327345	gene-UV8b_06985/gene-UV8b_05995	UV8b_06985/UV8b_05995	2	1	gene-UV8b_06985	1	gene-UV8b_05995
MF	GO:0015171	amino acid transmembrane transporter activity	2/141	10/3058	0.0745176	0.327345	gene-UV8b_06985/gene-UV8b_05995	UV8b_06985/UV8b_05995	2	1	gene-UV8b_06985	1	gene-UV8b_05995
MF	GO:0046943	carboxylic acid transmembrane transporter activity	2/141	10/3058	0.0745176	0.327345	gene-UV8b_06985/gene-UV8b_05995	UV8b_06985/UV8b_05995	2	1	gene-UV8b_06985	1	gene-UV8b_05995
MF	GO:0051213	dioxygenase activity	2/141	10/3058	0.0745176	0.327345	gene-UV8b_07027/gene-UV8b_07105	UV8b_07027/UV8b_07105	2	1	gene-UV8b_07105	1	gene-UV8b_07027
MF	GO:0003700	DNA binding transcription factor activity	10/141	131/3058	0.0773091	0.327897	gene-UV8b_05372/gene-UV8b_06028/gene-UV8b_03320/gene-UV8b_07715/gene-UV8b_03773/gene-UV8b_07046/gene-UV8b_04406/gene-UV8b_00085/gene-UV8b_00040/gene-UV8b_01999	UV8b_05372/UV8b_06028/UV8b_03320/UV8b_07715/UV8b_03773/UV8b_07046/UV8b_04406/UV8b_00085/UV8b_00040/UV8b_01999	10	1	gene-UV8b_01999	9	gene-UV8b_05372/gene-UV8b_06028/gene-UV8b_03320/gene-UV8b_07715/gene-UV8b_03773/gene-UV8b_07046/gene-UV8b_04406/gene-UV8b_00085/gene-UV8b_00040
MF	GO:0000981	RNA polymerase II transcription factor activity, sequence-specific DNA binding	8/141	99/3058	0.0836823	0.339782	gene-UV8b_05372/gene-UV8b_06028/gene-UV8b_03320/gene-UV8b_07715/gene-UV8b_07046/gene-UV8b_00085/gene-UV8b_00040/gene-UV8b_01999	UV8b_05372/UV8b_06028/UV8b_03320/UV8b_07715/UV8b_07046/UV8b_00085/UV8b_00040/UV8b_01999	8	1	gene-UV8b_01999	7	gene-UV8b_05372/gene-UV8b_06028/gene-UV8b_03320/gene-UV8b_07715/gene-UV8b_07046/gene-UV8b_00085/gene-UV8b_00040
MF	GO:0008514	organic anion transmembrane transporter activity	2/141	11/3058	0.0883985	0.339782	gene-UV8b_06985/gene-UV8b_05995	UV8b_06985/UV8b_05995	2	1	gene-UV8b_06985	1	gene-UV8b_05995
MF	GO:0015103	inorganic anion transmembrane transporter activity	2/141	11/3058	0.0883985	0.339782	gene-UV8b_00576/gene-UV8b_02564	UV8b_00576/UV8b_02564	2	1	gene-UV8b_02564	1	gene-UV8b_00576
MF	GO:0016701	oxidoreductase activity, acting on single donors with incorporation of molecular oxygen	2/141	12/3058	0.102971	0.381175	gene-UV8b_06980/gene-UV8b_07105	UV8b_06980/UV8b_07105	2	2	gene-UV8b_06980/gene-UV8b_07105	0
MF	GO:0008080	N-acetyltransferase activity	3/141	25/3058	0.105365	0.381175	gene-UV8b_05991/gene-UV8b_06057/gene-UV8b_04223	UV8b_05991/UV8b_06057/UV8b_04223	3	1	gene-UV8b_04223	2	gene-UV8b_05991/gene-UV8b_06057
MF	GO:0046983	protein dimerization activity	4/141	40/3058	0.110051	0.386751	gene-UV8b_06347/gene-UV8b_05027/gene-UV8b_03402/gene-UV8b_01564	UV8b_06347/UV8b_05027/UV8b_03402/UV8b_01564	4	1	gene-UV8b_03402	3	gene-UV8b_06347/gene-UV8b_05027/gene-UV8b_01564
MF	GO:0016410	N-acyltransferase activity	3/141	27/3058	0.125527	0.428884	gene-UV8b_05991/gene-UV8b_06057/gene-UV8b_04223	UV8b_05991/UV8b_06057/UV8b_04223	3	1	gene-UV8b_04223	2	gene-UV8b_05991/gene-UV8b_06057
MF	GO:0016746	transferase activity, transferring acyl groups	5/141	60/3058	0.14065	0.467567	gene-UV8b_05991/gene-UV8b_00061/gene-UV8b_00700/gene-UV8b_06057/gene-UV8b_04223	UV8b_05991/UV8b_00061/UV8b_00700/UV8b_06057/UV8b_04223	5	2	gene-UV8b_00700/gene-UV8b_04223	3	gene-UV8b_05991/gene-UV8b_00061/gene-UV8b_06057
MF	GO:0140110	transcription regulator activity	10/141	149/3058	0.146285	0.473501	gene-UV8b_05372/gene-UV8b_06028/gene-UV8b_03320/gene-UV8b_07715/gene-UV8b_03773/gene-UV8b_07046/gene-UV8b_04406/gene-UV8b_00085/gene-UV8b_00040/gene-UV8b_01999	UV8b_05372/UV8b_06028/UV8b_03320/UV8b_07715/UV8b_03773/UV8b_07046/UV8b_04406/UV8b_00085/UV8b_00040/UV8b_01999	10	1	gene-UV8b_01999	9	gene-UV8b_05372/gene-UV8b_06028/gene-UV8b_03320/gene-UV8b_07715/gene-UV8b_03773/gene-UV8b_07046/gene-UV8b_04406/gene-UV8b_00085/gene-UV8b_00040
MF	GO:0070011	peptidase activity, acting on L-amino acid peptides	7/141	97/3058	0.157552	0.496896	gene-UV8b_03569/gene-UV8b_03398/gene-UV8b_03397/gene-UV8b_01395/gene-UV8b_02355/gene-UV8b_05794/novel.854	UV8b_03569/UV8b_03398/UV8b_03397/UV8b_01395/UV8b_02355/UV8b_05794/-	7	5	gene-UV8b_03569/gene-UV8b_03398/gene-UV8b_03397/gene-UV8b_01395/gene-UV8b_02355	2	gene-UV8b_05794/novel.854
MF	GO:0008237	metallopeptidase activity	2/141	16/3058	0.166433	0.499299	gene-UV8b_05794/novel.854	UV8b_05794/-	2	0		2	gene-UV8b_05794/novel.854
MF	GO:0071949	FAD binding	2/141	16/3058	0.166433	0.499299	gene-UV8b_05851/gene-UV8b_01934	UV8b_05851/UV8b_01934	2	1	gene-UV8b_05851	1	gene-UV8b_01934
MF	GO:0008233	peptidase activity	7/141	102/3058	0.18841	0.551773	gene-UV8b_03569/gene-UV8b_03398/gene-UV8b_03397/gene-UV8b_01395/gene-UV8b_02355/gene-UV8b_05794/novel.854	UV8b_03569/UV8b_03398/UV8b_03397/UV8b_01395/UV8b_02355/UV8b_05794/-	7	5	gene-UV8b_03569/gene-UV8b_03398/gene-UV8b_03397/gene-UV8b_01395/gene-UV8b_02355	2	gene-UV8b_05794/novel.854
MF	GO:0019842	vitamin binding	3/141	33/3058	0.192908	0.551808	gene-UV8b_00031/gene-UV8b_01314/gene-UV8b_07786	UV8b_00031/UV8b_01314/UV8b_07786	3	3	gene-UV8b_00031/gene-UV8b_01314/gene-UV8b_07786	0
MF	GO:0022804	active transmembrane transporter activity	3/141	35/3058	0.217102	0.6069	gene-UV8b_03302/gene-UV8b_06050/gene-UV8b_01711	UV8b_03302/UV8b_06050/UV8b_01711	3	1	gene-UV8b_03302	2	gene-UV8b_06050/gene-UV8b_01711
MF	GO:0008236	serine-type peptidase activity	3/141	36/3058	0.229432	0.613481	gene-UV8b_03398/gene-UV8b_03397/gene-UV8b_01395	UV8b_03398/UV8b_03397/UV8b_01395	3	3	gene-UV8b_03398/gene-UV8b_03397/gene-UV8b_01395	0
MF	GO:0017171	serine hydrolase activity	3/141	36/3058	0.229432	0.613481	gene-UV8b_03398/gene-UV8b_03397/gene-UV8b_01395	UV8b_03398/UV8b_03397/UV8b_01395	3	3	gene-UV8b_03398/gene-UV8b_03397/gene-UV8b_01395	0
MF	GO:0050662	coenzyme binding	8/141	130/3058	0.248636	0.650686	gene-UV8b_04921/gene-UV8b_08285/gene-UV8b_00031/gene-UV8b_05851/gene-UV8b_05161/gene-UV8b_01314/gene-UV8b_07786/gene-UV8b_01934	UV8b_04921/UV8b_08285/UV8b_00031/UV8b_05851/UV8b_05161/UV8b_01314/UV8b_07786/UV8b_01934	8	5	gene-UV8b_00031/gene-UV8b_05851/gene-UV8b_05161/gene-UV8b_01314/gene-UV8b_07786	3	gene-UV8b_04921/gene-UV8b_08285/gene-UV8b_01934
MF	GO:0046982	protein heterodimerization activity	2/141	22/3058	0.269549	0.690718	gene-UV8b_06347/gene-UV8b_05027	UV8b_06347/UV8b_05027	2	0		2	gene-UV8b_06347/gene-UV8b_05027
MF	GO:0016791	phosphatase activity	2/141	23/3058	0.286969	0.72035	gene-UV8b_03124/gene-UV8b_05710	UV8b_03124/UV8b_05710	2	1	gene-UV8b_03124	1	gene-UV8b_05710
MF	GO:0008270	zinc ion binding	12/141	218/3058	0.302094	0.743151	gene-UV8b_03569/gene-UV8b_05372/gene-UV8b_06028/gene-UV8b_03320/gene-UV8b_07715/gene-UV8b_05292/gene-UV8b_05794/gene-UV8b_07046/gene-UV8b_00291/gene-UV8b_00085/gene-UV8b_00040/gene-UV8b_01999	UV8b_03569/UV8b_05372/UV8b_06028/UV8b_03320/UV8b_07715/UV8b_05292/UV8b_05794/UV8b_07046/UV8b_00291/UV8b_00085/UV8b_00040/UV8b_01999	12	3	gene-UV8b_03569/gene-UV8b_05292/gene-UV8b_01999	9	gene-UV8b_05372/gene-UV8b_06028/gene-UV8b_03320/gene-UV8b_07715/gene-UV8b_05794/gene-UV8b_07046/gene-UV8b_00291/gene-UV8b_00085/gene-UV8b_00040
MF	GO:0046873	metal ion transmembrane transporter activity	2/141	25/3058	0.321649	0.775743	gene-UV8b_01396/gene-UV8b_08202	UV8b_01396/UV8b_08202	2	1	gene-UV8b_01396	1	gene-UV8b_08202
MF	GO:0030170	pyridoxal phosphate binding	2/141	28/3058	0.372822	0.840144	gene-UV8b_00031/gene-UV8b_01314	UV8b_00031/UV8b_01314	2	2	gene-UV8b_00031/gene-UV8b_01314	0
MF	GO:0070279	vitamin B6 binding	2/141	28/3058	0.372822	0.840144	gene-UV8b_00031/gene-UV8b_01314	UV8b_00031/UV8b_01314	2	2	gene-UV8b_00031/gene-UV8b_01314	0
MF	GO:0016667	oxidoreductase activity, acting on a sulfur group of donors	1/141	10/3058	0.376725	0.840144	gene-UV8b_05356	UV8b_05356	1	1	gene-UV8b_05356	0
MF	GO:0140096	catalytic activity, acting on a protein	13/141	252/3058	0.377289	0.840144	gene-UV8b_03569/gene-UV8b_03398/gene-UV8b_03397/gene-UV8b_01395/gene-UV8b_04512/gene-UV8b_08277/gene-UV8b_02355/gene-UV8b_01646/gene-UV8b_04217/gene-UV8b_05710/gene-UV8b_05794/gene-UV8b_06148/novel.854	UV8b_03569/UV8b_03398/UV8b_03397/UV8b_01395/UV8b_04512/UV8b_08277/UV8b_02355/UV8b_01646/UV8b_04217/UV8b_05710/UV8b_05794/UV8b_06148/-	13	8	gene-UV8b_03569/gene-UV8b_03398/gene-UV8b_03397/gene-UV8b_01395/gene-UV8b_04512/gene-UV8b_08277/gene-UV8b_02355/gene-UV8b_04217	5	gene-UV8b_01646/gene-UV8b_05710/gene-UV8b_05794/gene-UV8b_06148/novel.854
MF	GO:0050660	flavin adenine dinucleotide binding	3/141	48/3058	0.382504	0.840144	gene-UV8b_08285/gene-UV8b_05851/gene-UV8b_01934	UV8b_08285/UV8b_05851/UV8b_01934	3	1	gene-UV8b_05851	2	gene-UV8b_08285/gene-UV8b_01934
MF	GO:0016758	transferase activity, transferring hexosyl groups	2/141	32/3058	0.438493	0.928353	gene-UV8b_01806/gene-UV8b_04240	UV8b_01806/UV8b_04240	2	2	gene-UV8b_01806/gene-UV8b_04240	0
MF	GO:0016887	ATPase activity	3/141	53/3058	0.445308	0.928353	gene-UV8b_01711/gene-UV8b_04404/gene-UV8b_04402	UV8b_01711/UV8b_04404/UV8b_04402	3	1	gene-UV8b_04402	2	gene-UV8b_01711/gene-UV8b_04404
MF	GO:0022890	inorganic cation transmembrane transporter activity	3/141	53/3058	0.445308	0.928353	gene-UV8b_01396/gene-UV8b_08202/novel.862	UV8b_01396/UV8b_08202/-	3	1	gene-UV8b_01396	2	gene-UV8b_08202/novel.862
MF	GO:0010181	FMN binding	1/141	14/3058	0.484346	0.950217	gene-UV8b_04921	UV8b_04921	1	0		1	gene-UV8b_04921
MF	GO:0030246	carbohydrate binding	1/141	14/3058	0.484346	0.950217	gene-UV8b_04918	UV8b_04918	1	1	gene-UV8b_04918	0
MF	GO:0016788	hydrolase activity, acting on ester bonds	6/141	121/3058	0.48879	0.950217	gene-UV8b_03124/gene-UV8b_05710/novel.862/gene-UV8b_07784/gene-UV8b_06629/gene-UV8b_01134	UV8b_03124/UV8b_05710/-/UV8b_07784/UV8b_06629/UV8b_01134	6	2	gene-UV8b_03124/gene-UV8b_07784	4	gene-UV8b_05710/novel.862/gene-UV8b_06629/gene-UV8b_01134
MF	GO:0016831	carboxy-lyase activity	1/141	15/3058	0.508231	0.950217	gene-UV8b_00031	UV8b_00031	1	1	gene-UV8b_00031	0
MF	GO:0035091	phosphatidylinositol binding	1/141	15/3058	0.508231	0.950217	gene-UV8b_00342	UV8b_00342	1	0		1	gene-UV8b_00342
MF	GO:0052689	carboxylic ester hydrolase activity	1/141	15/3058	0.508231	0.950217	gene-UV8b_06629	UV8b_06629	1	0		1	gene-UV8b_06629
MF	GO:0003677	DNA binding	11/141	234/3058	0.520705	0.950217	gene-UV8b_06347/gene-UV8b_03320/gene-UV8b_07715/gene-UV8b_05292/gene-UV8b_03773/gene-UV8b_04938/gene-UV8b_04883/gene-UV8b_07175/gene-UV8b_04406/novel.862/novel.64	UV8b_06347/UV8b_03320/UV8b_07715/UV8b_05292/UV8b_03773/UV8b_04938/UV8b_04883/UV8b_07175/UV8b_04406/-/-	11	2	gene-UV8b_05292/novel.64	9	gene-UV8b_06347/gene-UV8b_03320/gene-UV8b_07715/gene-UV8b_03773/gene-UV8b_04938/gene-UV8b_04883/gene-UV8b_07175/gene-UV8b_04406/novel.862
MF	GO:0000287	magnesium ion binding	1/141	17/3058	0.552755	0.950217	gene-UV8b_07786	UV8b_07786	1	1	gene-UV8b_07786	0
MF	GO:0008324	cation transmembrane transporter activity	3/141	63/3058	0.562213	0.950217	gene-UV8b_01396/gene-UV8b_08202/novel.862	UV8b_01396/UV8b_08202/-	3	1	gene-UV8b_01396	2	gene-UV8b_08202/novel.862
MF	GO:0008238	exopeptidase activity	1/141	18/3058	0.573493	0.950217	gene-UV8b_03569	UV8b_03569	1	1	gene-UV8b_03569	0
MF	GO:0004672	protein kinase activity	5/141	111/3058	0.587979	0.950217	gene-UV8b_04512/gene-UV8b_08277/gene-UV8b_01646/gene-UV8b_04217/gene-UV8b_06148	UV8b_04512/UV8b_08277/UV8b_01646/UV8b_04217/UV8b_06148	5	3	gene-UV8b_04512/gene-UV8b_08277/gene-UV8b_04217	2	gene-UV8b_01646/gene-UV8b_06148
MF	GO:0004519	endonuclease activity	1/141	19/3058	0.593275	0.950217	novel.862	-	1	0		1	novel.862
MF	GO:0042578	phosphoric ester hydrolase activity	2/141	44/3058	0.610148	0.950217	gene-UV8b_03124/gene-UV8b_05710	UV8b_03124/UV8b_05710	2	1	gene-UV8b_03124	1	gene-UV8b_05710
MF	GO:0005543	phospholipid binding	1/141	20/3058	0.612145	0.950217	gene-UV8b_00342	UV8b_00342	1	0		1	gene-UV8b_00342
MF	GO:0051287	NAD binding	1/141	20/3058	0.612145	0.950217	gene-UV8b_05161	UV8b_05161	1	1	gene-UV8b_05161	0
MF	GO:0051536	iron-sulfur cluster binding	1/141	20/3058	0.612145	0.950217	gene-UV8b_07027	UV8b_07027	1	0		1	gene-UV8b_07027
MF	GO:0051540	metal cluster binding	1/141	20/3058	0.612145	0.950217	gene-UV8b_07027	UV8b_07027	1	0		1	gene-UV8b_07027
MF	GO:0005509	calcium ion binding	1/141	21/3058	0.630147	0.950217	gene-UV8b_05848	UV8b_05848	1	1	gene-UV8b_05848	0
MF	GO:0008168	methyltransferase activity	2/141	46/3058	0.634597	0.950217	gene-UV8b_05896/gene-UV8b_00611	UV8b_05896/UV8b_00611	2	0		2	gene-UV8b_05896/gene-UV8b_00611
MF	GO:0016614	oxidoreductase activity, acting on CH-OH group of donors	2/141	47/3058	0.646369	0.950217	gene-UV8b_08285/gene-UV8b_05161	UV8b_08285/UV8b_05161	2	1	gene-UV8b_05161	1	gene-UV8b_08285
MF	GO:0008234	cysteine-type peptidase activity	1/141	22/3058	0.647318	0.950217	gene-UV8b_02355	UV8b_02355	1	1	gene-UV8b_02355	0
MF	GO:0008289	lipid binding	1/141	22/3058	0.647318	0.950217	gene-UV8b_00342	UV8b_00342	1	0		1	gene-UV8b_00342
MF	GO:0016830	carbon-carbon lyase activity	1/141	24/3058	0.679321	0.950217	gene-UV8b_00031	UV8b_00031	1	1	gene-UV8b_00031	0
MF	GO:0016757	transferase activity, transferring glycosyl groups	2/141	52/3058	0.700791	0.950217	gene-UV8b_01806/gene-UV8b_04240	UV8b_01806/UV8b_04240	2	2	gene-UV8b_01806/gene-UV8b_04240	0
MF	GO:0016829	lyase activity	2/141	52/3058	0.700791	0.950217	gene-UV8b_00031/gene-UV8b_06881	UV8b_00031/UV8b_06881	2	2	gene-UV8b_00031/gene-UV8b_06881	0
MF	GO:0016741	transferase activity, transferring one-carbon groups	2/141	53/3058	0.710809	0.950217	gene-UV8b_05896/gene-UV8b_00611	UV8b_05896/UV8b_00611	2	0		2	gene-UV8b_05896/gene-UV8b_00611
MF	GO:0015399	primary active transmembrane transporter activity	1/141	27/3058	0.721998	0.950217	gene-UV8b_01711	UV8b_01711	1	0		1	gene-UV8b_01711
MF	GO:0015405	P-P-bond-hydrolysis-driven transmembrane transporter activity	1/141	27/3058	0.721998	0.950217	gene-UV8b_01711	UV8b_01711	1	0		1	gene-UV8b_01711
MF	GO:0042626	ATPase activity, coupled to transmembrane movement of substances	1/141	27/3058	0.721998	0.950217	gene-UV8b_01711	UV8b_01711	1	0		1	gene-UV8b_01711
MF	GO:0043492	ATPase activity, coupled to movement of substances	1/141	27/3058	0.721998	0.950217	gene-UV8b_01711	UV8b_01711	1	0		1	gene-UV8b_01711
MF	GO:0015078	proton transmembrane transporter activity	1/141	29/3058	0.747266	0.950217	novel.862	-	1	0		1	novel.862
MF	GO:0016301	kinase activity	5/141	136/3058	0.762305	0.950217	gene-UV8b_04512/gene-UV8b_08277/gene-UV8b_01646/gene-UV8b_04217/gene-UV8b_06148	UV8b_04512/UV8b_08277/UV8b_01646/UV8b_04217/UV8b_06148	5	3	gene-UV8b_04512/gene-UV8b_08277/gene-UV8b_04217	2	gene-UV8b_01646/gene-UV8b_06148
MF	GO:0015077	monovalent inorganic cation transmembrane transporter activity	1/141	31/3058	0.770251	0.950217	novel.862	-	1	0		1	novel.862
MF	GO:0043565	sequence-specific DNA binding	1/141	31/3058	0.770251	0.950217	gene-UV8b_03773	UV8b_03773	1	0		1	gene-UV8b_03773
MF	GO:0016616	oxidoreductase activity, acting on the CH-OH group of donors, NAD or NADP as acceptor	1/141	32/3058	0.780953	0.950217	gene-UV8b_05161	UV8b_05161	1	1	gene-UV8b_05161	0
MF	GO:0019899	enzyme binding	1/141	33/3058	0.79116	0.950217	gene-UV8b_03341	UV8b_03341	1	0		1	gene-UV8b_03341
MF	GO:0016773	phosphotransferase activity, alcohol group as acceptor	5/141	144/3058	0.804743	0.950217	gene-UV8b_04512/gene-UV8b_08277/gene-UV8b_01646/gene-UV8b_04217/gene-UV8b_06148	UV8b_04512/UV8b_08277/UV8b_01646/UV8b_04217/UV8b_06148	5	3	gene-UV8b_04512/gene-UV8b_08277/gene-UV8b_04217	2	gene-UV8b_01646/gene-UV8b_06148
MF	GO:0008144	drug binding	15/141	387/3058	0.805195	0.950217	gene-UV8b_06035/gene-UV8b_00031/gene-UV8b_04512/gene-UV8b_08277/gene-UV8b_01646/gene-UV8b_04217/gene-UV8b_00995/gene-UV8b_04883/gene-UV8b_07175/gene-UV8b_01314/gene-UV8b_01711/gene-UV8b_06148/gene-UV8b_04404/gene-UV8b_04402/gene-UV8b_02631	UV8b_06035/UV8b_00031/UV8b_04512/UV8b_08277/UV8b_01646/UV8b_04217/UV8b_00995/UV8b_04883/UV8b_07175/UV8b_01314/UV8b_01711/UV8b_06148/UV8b_04404/UV8b_04402/UV8b_02631	15	6	gene-UV8b_00031/gene-UV8b_04512/gene-UV8b_08277/gene-UV8b_04217/gene-UV8b_01314/gene-UV8b_04402	9	gene-UV8b_06035/gene-UV8b_01646/gene-UV8b_00995/gene-UV8b_04883/gene-UV8b_07175/gene-UV8b_01711/gene-UV8b_06148/gene-UV8b_04404/gene-UV8b_02631
MF	GO:0017111	nucleoside-triphosphatase activity	3/141	93/3058	0.812304	0.950217	gene-UV8b_01711/gene-UV8b_04404/gene-UV8b_04402	UV8b_01711/UV8b_04404/UV8b_04402	3	1	gene-UV8b_04402	2	gene-UV8b_01711/gene-UV8b_04404
MF	GO:0016462	pyrophosphatase activity	3/141	95/3058	0.823633	0.950217	gene-UV8b_01711/gene-UV8b_04404/gene-UV8b_04402	UV8b_01711/UV8b_04404/UV8b_04402	3	1	gene-UV8b_04402	2	gene-UV8b_01711/gene-UV8b_04404
MF	GO:0042623	ATPase activity, coupled	1/141	38/3058	0.835528	0.950217	gene-UV8b_01711	UV8b_01711	1	0		1	gene-UV8b_01711
MF	GO:0001883	purine nucleoside binding	2/141	69/3058	0.836322	0.950217	gene-UV8b_01630/gene-UV8b_08230	UV8b_01630/UV8b_08230	2	0		2	gene-UV8b_01630/gene-UV8b_08230
MF	GO:0005525	GTP binding	2/141	69/3058	0.836322	0.950217	gene-UV8b_01630/gene-UV8b_08230	UV8b_01630/UV8b_08230	2	0		2	gene-UV8b_01630/gene-UV8b_08230
MF	GO:0032549	ribonucleoside binding	2/141	69/3058	0.836322	0.950217	gene-UV8b_01630/gene-UV8b_08230	UV8b_01630/UV8b_08230	2	0		2	gene-UV8b_01630/gene-UV8b_08230
MF	GO:0032550	purine ribonucleoside binding	2/141	69/3058	0.836322	0.950217	gene-UV8b_01630/gene-UV8b_08230	UV8b_01630/UV8b_08230	2	0		2	gene-UV8b_01630/gene-UV8b_08230
MF	GO:0032561	guanyl ribonucleotide binding	2/141	69/3058	0.836322	0.950217	gene-UV8b_01630/gene-UV8b_08230	UV8b_01630/UV8b_08230	2	0		2	gene-UV8b_01630/gene-UV8b_08230
MF	GO:0016818	hydrolase activity, acting on acid anhydrides, in phosphorus-containing anhydrides	3/141	98/3058	0.83954	0.950217	gene-UV8b_01711/gene-UV8b_04404/gene-UV8b_04402	UV8b_01711/UV8b_04404/UV8b_04402	3	1	gene-UV8b_04402	2	gene-UV8b_01711/gene-UV8b_04404
MF	GO:0001882	nucleoside binding	2/141	70/3058	0.842252	0.950217	gene-UV8b_01630/gene-UV8b_08230	UV8b_01630/UV8b_08230	2	0		2	gene-UV8b_01630/gene-UV8b_08230
MF	GO:0016740	transferase activity	15/141	402/3058	0.849182	0.950217	gene-UV8b_05896/gene-UV8b_05991/gene-UV8b_00061/gene-UV8b_04512/gene-UV8b_08277/gene-UV8b_01806/gene-UV8b_03781/gene-UV8b_04240/gene-UV8b_00700/gene-UV8b_01646/gene-UV8b_04217/gene-UV8b_06057/gene-UV8b_04223/gene-UV8b_06148/gene-UV8b_00611	UV8b_05896/UV8b_05991/UV8b_00061/UV8b_04512/UV8b_08277/UV8b_01806/UV8b_03781/UV8b_04240/UV8b_00700/UV8b_01646/UV8b_04217/UV8b_06057/UV8b_04223/UV8b_06148/UV8b_00611	15	7	gene-UV8b_04512/gene-UV8b_08277/gene-UV8b_01806/gene-UV8b_04240/gene-UV8b_00700/gene-UV8b_04217/gene-UV8b_04223	8	gene-UV8b_05896/gene-UV8b_05991/gene-UV8b_00061/gene-UV8b_03781/gene-UV8b_01646/gene-UV8b_06057/gene-UV8b_06148/gene-UV8b_00611
MF	GO:0019001	guanyl nucleotide binding	2/141	72/3058	0.853535	0.950217	gene-UV8b_01630/gene-UV8b_08230	UV8b_01630/UV8b_08230	2	0		2	gene-UV8b_01630/gene-UV8b_08230
MF	GO:0016817	hydrolase activity, acting on acid anhydrides	3/141	101/3058	0.854204	0.950217	gene-UV8b_01711/gene-UV8b_04404/gene-UV8b_04402	UV8b_01711/UV8b_04404/UV8b_04402	3	1	gene-UV8b_04402	2	gene-UV8b_01711/gene-UV8b_04404
MF	GO:0004518	nuclease activity	1/141	41/3058	0.857513	0.950217	novel.862	-	1	0		1	novel.862
MF	GO:0097367	carbohydrate derivative binding	16/141	444/3058	0.89112	0.960356	gene-UV8b_06035/gene-UV8b_04921/gene-UV8b_04512/gene-UV8b_08277/gene-UV8b_01646/gene-UV8b_04217/gene-UV8b_00995/gene-UV8b_04883/gene-UV8b_01630/gene-UV8b_07175/gene-UV8b_01711/gene-UV8b_06148/gene-UV8b_04404/gene-UV8b_04402/gene-UV8b_08230/gene-UV8b_02631	UV8b_06035/UV8b_04921/UV8b_04512/UV8b_08277/UV8b_01646/UV8b_04217/UV8b_00995/UV8b_04883/UV8b_01630/UV8b_07175/UV8b_01711/UV8b_06148/UV8b_04404/UV8b_04402/UV8b_08230/UV8b_02631	16	4	gene-UV8b_04512/gene-UV8b_08277/gene-UV8b_04217/gene-UV8b_04402	12	gene-UV8b_06035/gene-UV8b_04921/gene-UV8b_01646/gene-UV8b_00995/gene-UV8b_04883/gene-UV8b_01630/gene-UV8b_07175/gene-UV8b_01711/gene-UV8b_06148/gene-UV8b_04404/gene-UV8b_08230/gene-UV8b_02631
MF	GO:0016779	nucleotidyltransferase activity	1/141	47/3058	0.893106	0.960356	gene-UV8b_03781	UV8b_03781	1	0		1	gene-UV8b_03781
MF	GO:0005524	ATP binding	12/141	354/3058	0.907694	0.960356	gene-UV8b_04512/gene-UV8b_08277/gene-UV8b_01646/gene-UV8b_04217/gene-UV8b_00995/gene-UV8b_04883/gene-UV8b_07175/gene-UV8b_01711/gene-UV8b_06148/gene-UV8b_04404/gene-UV8b_04402/gene-UV8b_02631	UV8b_04512/UV8b_08277/UV8b_01646/UV8b_04217/UV8b_00995/UV8b_04883/UV8b_07175/UV8b_01711/UV8b_06148/UV8b_04404/UV8b_04402/UV8b_02631	12	4	gene-UV8b_04512/gene-UV8b_08277/gene-UV8b_04217/gene-UV8b_04402	8	gene-UV8b_01646/gene-UV8b_00995/gene-UV8b_04883/gene-UV8b_07175/gene-UV8b_01711/gene-UV8b_06148/gene-UV8b_04404/gene-UV8b_02631
MF	GO:0032559	adenyl ribonucleotide binding	12/141	355/3058	0.909637	0.960356	gene-UV8b_04512/gene-UV8b_08277/gene-UV8b_01646/gene-UV8b_04217/gene-UV8b_00995/gene-UV8b_04883/gene-UV8b_07175/gene-UV8b_01711/gene-UV8b_06148/gene-UV8b_04404/gene-UV8b_04402/gene-UV8b_02631	UV8b_04512/UV8b_08277/UV8b_01646/UV8b_04217/UV8b_00995/UV8b_04883/UV8b_07175/UV8b_01711/UV8b_06148/UV8b_04404/UV8b_04402/UV8b_02631	12	4	gene-UV8b_04512/gene-UV8b_08277/gene-UV8b_04217/gene-UV8b_04402	8	gene-UV8b_01646/gene-UV8b_00995/gene-UV8b_04883/gene-UV8b_07175/gene-UV8b_01711/gene-UV8b_06148/gene-UV8b_04404/gene-UV8b_02631
MF	GO:0030554	adenyl nucleotide binding	12/141	356/3058	0.911546	0.960356	gene-UV8b_04512/gene-UV8b_08277/gene-UV8b_01646/gene-UV8b_04217/gene-UV8b_00995/gene-UV8b_04883/gene-UV8b_07175/gene-UV8b_01711/gene-UV8b_06148/gene-UV8b_04404/gene-UV8b_04402/gene-UV8b_02631	UV8b_04512/UV8b_08277/UV8b_01646/UV8b_04217/UV8b_00995/UV8b_04883/UV8b_07175/UV8b_01711/UV8b_06148/UV8b_04404/UV8b_04402/UV8b_02631	12	4	gene-UV8b_04512/gene-UV8b_08277/gene-UV8b_04217/gene-UV8b_04402	8	gene-UV8b_01646/gene-UV8b_00995/gene-UV8b_04883/gene-UV8b_07175/gene-UV8b_01711/gene-UV8b_06148/gene-UV8b_04404/gene-UV8b_02631
MF	GO:0032553	ribonucleotide binding	15/141	438/3058	0.92408	0.960356	gene-UV8b_04921/gene-UV8b_04512/gene-UV8b_08277/gene-UV8b_01646/gene-UV8b_04217/gene-UV8b_00995/gene-UV8b_04883/gene-UV8b_01630/gene-UV8b_07175/gene-UV8b_01711/gene-UV8b_06148/gene-UV8b_04404/gene-UV8b_04402/gene-UV8b_08230/gene-UV8b_02631	UV8b_04921/UV8b_04512/UV8b_08277/UV8b_01646/UV8b_04217/UV8b_00995/UV8b_04883/UV8b_01630/UV8b_07175/UV8b_01711/UV8b_06148/UV8b_04404/UV8b_04402/UV8b_08230/UV8b_02631	15	4	gene-UV8b_04512/gene-UV8b_08277/gene-UV8b_04217/gene-UV8b_04402	11	gene-UV8b_04921/gene-UV8b_01646/gene-UV8b_00995/gene-UV8b_04883/gene-UV8b_01630/gene-UV8b_07175/gene-UV8b_01711/gene-UV8b_06148/gene-UV8b_04404/gene-UV8b_08230/gene-UV8b_02631
MF	GO:0016772	transferase activity, transferring phosphorus-containing groups	6/141	211/3058	0.93357	0.960356	gene-UV8b_04512/gene-UV8b_08277/gene-UV8b_03781/gene-UV8b_01646/gene-UV8b_04217/gene-UV8b_06148	UV8b_04512/UV8b_08277/UV8b_03781/UV8b_01646/UV8b_04217/UV8b_06148	6	3	gene-UV8b_04512/gene-UV8b_08277/gene-UV8b_04217	3	gene-UV8b_03781/gene-UV8b_01646/gene-UV8b_06148
MF	GO:0035639	purine ribonucleoside triphosphate binding	14/141	423/3058	0.93837	0.960356	gene-UV8b_04512/gene-UV8b_08277/gene-UV8b_01646/gene-UV8b_04217/gene-UV8b_00995/gene-UV8b_04883/gene-UV8b_01630/gene-UV8b_07175/gene-UV8b_01711/gene-UV8b_06148/gene-UV8b_04404/gene-UV8b_04402/gene-UV8b_08230/gene-UV8b_02631	UV8b_04512/UV8b_08277/UV8b_01646/UV8b_04217/UV8b_00995/UV8b_04883/UV8b_01630/UV8b_07175/UV8b_01711/UV8b_06148/UV8b_04404/UV8b_04402/UV8b_08230/UV8b_02631	14	4	gene-UV8b_04512/gene-UV8b_08277/gene-UV8b_04217/gene-UV8b_04402	10	gene-UV8b_01646/gene-UV8b_00995/gene-UV8b_04883/gene-UV8b_01630/gene-UV8b_07175/gene-UV8b_01711/gene-UV8b_06148/gene-UV8b_04404/gene-UV8b_08230/gene-UV8b_02631
MF	GO:0032555	purine ribonucleotide binding	14/141	424/3058	0.939691	0.960356	gene-UV8b_04512/gene-UV8b_08277/gene-UV8b_01646/gene-UV8b_04217/gene-UV8b_00995/gene-UV8b_04883/gene-UV8b_01630/gene-UV8b_07175/gene-UV8b_01711/gene-UV8b_06148/gene-UV8b_04404/gene-UV8b_04402/gene-UV8b_08230/gene-UV8b_02631	UV8b_04512/UV8b_08277/UV8b_01646/UV8b_04217/UV8b_00995/UV8b_04883/UV8b_01630/UV8b_07175/UV8b_01711/UV8b_06148/UV8b_04404/UV8b_04402/UV8b_08230/UV8b_02631	14	4	gene-UV8b_04512/gene-UV8b_08277/gene-UV8b_04217/gene-UV8b_04402	10	gene-UV8b_01646/gene-UV8b_00995/gene-UV8b_04883/gene-UV8b_01630/gene-UV8b_07175/gene-UV8b_01711/gene-UV8b_06148/gene-UV8b_04404/gene-UV8b_08230/gene-UV8b_02631
MF	GO:0017076	purine nucleotide binding	14/141	428/3058	0.94474	0.960356	gene-UV8b_04512/gene-UV8b_08277/gene-UV8b_01646/gene-UV8b_04217/gene-UV8b_00995/gene-UV8b_04883/gene-UV8b_01630/gene-UV8b_07175/gene-UV8b_01711/gene-UV8b_06148/gene-UV8b_04404/gene-UV8b_04402/gene-UV8b_08230/gene-UV8b_02631	UV8b_04512/UV8b_08277/UV8b_01646/UV8b_04217/UV8b_00995/UV8b_04883/UV8b_01630/UV8b_07175/UV8b_01711/UV8b_06148/UV8b_04404/UV8b_04402/UV8b_08230/UV8b_02631	14	4	gene-UV8b_04512/gene-UV8b_08277/gene-UV8b_04217/gene-UV8b_04402	10	gene-UV8b_01646/gene-UV8b_00995/gene-UV8b_04883/gene-UV8b_01630/gene-UV8b_07175/gene-UV8b_01711/gene-UV8b_06148/gene-UV8b_04404/gene-UV8b_08230/gene-UV8b_02631
MF	GO:0005198	structural molecule activity	1/141	96/3058	0.990002	0.996393	gene-UV8b_07132	UV8b_07132	1	1	gene-UV8b_07132	0
MF	GO:0003676	nucleic acid binding	11/141	451/3058	0.996393	0.996393	gene-UV8b_06347/gene-UV8b_03320/gene-UV8b_07715/gene-UV8b_05292/gene-UV8b_03773/gene-UV8b_04938/gene-UV8b_04883/gene-UV8b_07175/gene-UV8b_04406/novel.862/novel.64	UV8b_06347/UV8b_03320/UV8b_07715/UV8b_05292/UV8b_03773/UV8b_04938/UV8b_04883/UV8b_07175/UV8b_04406/-/-	11	2	gene-UV8b_05292/novel.64	9	gene-UV8b_06347/gene-UV8b_03320/gene-UV8b_07715/gene-UV8b_03773/gene-UV8b_04938/gene-UV8b_04883/gene-UV8b_07175/gene-UV8b_04406/novel.862
